# Supplementary material for: Genome-Wide De Novo Prediction of Cis-Regulatory Binding Sites in Mycobacterium tuberculosis H37Rv
Source: PLoS One. 2016 Feb 17;11(2):e0148965. doi: 10.1371/journal.pone.0148965 (PMC4757040; doi:10.1371/journal.pone.0148965)
Supplement: S1 Table — (XLSX) [file pone.0148965.s005.xlsx]

## Sheet: Table S1
PBS	Operon	Strand	Gi	Gene	Start	End	InterseqStart	Seq
PBS_1-1	15609900 15609901	-	15609901	Rv2764c	3074484	3074497	3074635	GCCGCTAGGCTGAC
PBS_1-2	15610391 15610392 15610393	-	15610393	Rv3257c	3638752	3638765	3638810	GCCGATAGGCTGGC
PBS_1-3	15610049 15610050 15610051 15610052 15610053	-	15610053	Rv2916c	3226290	3226303	3226362	ACCATTAGGCTGGC
PBS_1-4	448824786 15609551 15609552	-	15609552	Rv2415c	2714095	2714108	2714123	GGCGCTAGGCTGAC
PBS_1-5	15610949 15610950 15610951 15610952	-	15610952	Rv3816c	4281577	4281590	4281646	ACCACTAGGCTGAA
PBS_1-6	15607920 57116781 57116782	+	15607920	Rv0780	873326	873339	873293	GCGGATAGGCTGGC
PBS_1-7	15610984	+	15610984	Rv3848	4322158	4322171	4322072	ACCGCTAGCCTGGG
PBS_1-8	15610173	-	15610173	Rv3036c	3397196	3397209	3397213	ACGGGTAGGCTGGC
PBS_1-9	15607542	+	15607542	Rv0401	479772	479785	479754	CCCGGTAGCCTCGC
PBS_1-10	15608974	-	15608974	Rv1837c	2087006	2087019	2087256	GCCGGTAGGCTGAG
PBS_1-11	57116718	+	57116718	Rv0297	361246	361259	361156	GGCGGTAGGCTCGC
PBS_1-12	15607826	+	15607826	Rv0686	786103	786116	786012	GGCGCTACGCTGAC
PBS_1-13	15607275	+	15607275	Rv0133	160852	160865	160783	CCGGTTAGCCTGGC
PBS_1-14	15610449 15610450 15610451	-	15610451	Rv3315c	3703903	3703916	3704101	GGGGTTAGGCTGGC
PBS_1-15	15607998	-	15607998	Rv0858c	954926	954939	955076	CCGGATAGGCTCGA
PBS_1-16	57116923	-	57116923	Rv1818c	2062753	2062766	2062808	CGCGATACGCTGAA
PBS_1-17	15610464	-	15610464	Rv3328c	3714345	3714358	3714391	AGCGCTAGGCTCGG
PBS_1-18	15610361	-	15610361	Rv3225c	3602494	3602507	3602563	GCCATTACGCTCGC
PBS_1-19	15607605 15607606	-	15607606	Rv0465c	556311	556324	556457	CCCGGTACGCTCGG
PBS_1-20	57116897	-	57116897	Rv1651c	1865433	1865446	1865575	CCAACTAGGCTGAA
PBS_1-21	15609562 15609563 15609564	-	15609564	Rv2427c	2725481	2725494	2726192	CCCGTTACCCTGGG
PBS_1-22	15608008 15608009 15608010	-	15608010	Rv0870c	967752	967765	967897	CGCGGTAGGCTTGC
PBS_1-23	15608582 15608583 15608584 15608585 15608586 15608587	-	15608587	Rv1449c	1630234	1630247	1630637	CGCACTAGGGTGAG
PBS_1-24	15610978 15610979	-	15610979	Rv3843c	4316600	4316613	4317596	GTCACTAGGCTGGT
PBS_1-25	15608753 15608754	+	15608753	Rv1615	1814750	1814763	1814578	CCCAGTAGGCTAGC
PBS_1-26	15608959 15608960 15608961 15608962	+	15608959	Rv1822	2068945	2068958	2068884	GGCGTTACGCTCGC
PBS_1-27	15610360 57117076 57117077	+	15610360	Rv3224	3599834	3599847	3599552	GGCGTTAGGGTGAC
PBS_1-28	15609262	+	15609262	Rv2125	2386276	2386289	2386068	CGCCGTAGGCTGAC
PBS_1-29	15607620 57116738	-	57116738	Rv0480c	569811	569824	569987	GGGCCTAGGCTGGC
PBS_1-30	15610803	+	15610803	Rv3667	4107774	4107787	4107085	GCGGTTAGGCTCAC
PBS_1-31	15609688 15609689 15609690 15609691 15609692	-	15609692	Rv2555c	2876521	2876534	2876575	GCGAATAGGCTGGT
PBS_1-32	15610962	+	15610962	Rv3826	4299793	4299806	4299606	GCCGGTAGTCTGAC
PBS_1-33	57117169	+	57117169	Rv3915	4403088	4403101	4403083	GCGGTTAGCCTGGG
PBS_1-34	15608597	-	15608597	Rv1459c	1646142	1646155	1646185	GCCGTTAGGCTGCA
PBS_1-35	15608862 15608863	-	15608863	Rv1725c	1951755	1951768	1951851	GCGACTAGCCTGGT
PBS_1-36	15611042 57117168	-	57117168	Rv3907c	4393079	4393092	4393448	GCCATTAGGCTGAT
PBS_1-37	15609435	+	15609435	Rv2298	2569064	2569077	2568891	CTCGGTACGGTGGC
PBS_1-38	15609580	+	15609580	Rv2443	2740576	2740589	2740362	GCCGGTAGCGTCGA
PBS_1-39	15607555	-	15607555	Rv0414c	501022	501035	501147	CGCGCTAGCGTCAC
PBS_1-40	15608184 15608185	+	15608184	Rv1044	1166990	1167003	1166807	GCGCCTAGCCTGGA
PBS_1-41	15610813 15610814 57117143	-	57117143	Rv3678A	4118695	4118708	4118775	ACCGATAAGCTCGC
PBS_1-42	15607346	+	15607346	Rv0205	243367	243380	243215	CCCGTTACGCTTGC
PBS_1-43	15608389	-	15608389	Rv1249c	1394007	1394020	1394178	GGCATTAGCCTGAG
PBS_1-44	15609183	+	15609183	Rv2046	2291252	2291265	2291221	GCGGCTAGCCTGTC
PBS_1-45	15607297 15607298 15607299	+	15607297	Rv0155	183562	183575	183199	CCCGGTAGGGTGTC
PBS_1-46	15610091	-	15610091	Rv2954c	3307465	3307478	3307579	GTCGATACGCTGGG
PBS_1-47	15608458 15608459 15608460	-	15608460	Rv1320c	1484224	1484237	1484278	CACACTACGCTGAC
PBS_1-48	15608558 15608559 15608560 15608561	+	15608558	Rv1420	1594025	1594038	1593979	ACCACTAGCCTAGA
PBS_1-49	15609024	+	15609024	Rv1887	2136110	2136123	2135868	CCGCGTAGGCTCGC
PBS_1-50	15608086	-	15608086	Rv0946c	1056689	1056702	1057645	GGCATTAGGGTCGA
PBS_1-51	15608039 15608040 15608041	+	15608039	Rv0899	1002746	1002759	1002705	CTCGGTAGGCTGCA
PBS_1-52	57116956	+	57116956	Rv2206	2470604	2470617	2470464	CGAAGTAGCCTGGC
PBS_1-53	57116830	-	57116830	Rv1111c	1238196	1238209	1238254	GCCGGTACGGTCGA
PBS_1-54	15609555 15609556 15609557 15609558	-	15609558	Rv2421c	2718838	2718851	2719082	TCCAGTAAGCTGGC
PBS_1-55	15610721 15610722	+	15610721	Rv3585	4026427	4026440	4026379	CCCGATACGGTCAC
PBS_1-56	15608957 15608958	+	15608957	Rv1820	2064782	2064795	2064729	GTCGATAGGCTGCC
PBS_1-57	15609877	+	15609877	Rv2740	3053215	3053228	3053190	AGCCGTAGGCTGAC
PBS_1-58	15607827 15607828	+	15607827	Rv0687	787065	787078	786947	GCTGCTAGCCTGAC
PBS_1-59	57116710	-	57116710	Rv0265c	317507	317520	317524	CGCGATACCCTCAC
PBS_1-60	15608695 15608696 15608697 15608698 15608699	+	15608695	Rv1557	1761709	1761722	1761606	GGCAATAGCGTCGC
PBS_1-61	57116936	+	57116936	Rv2013	2260452	2260465	2259821	ACCACTACCCTGCC
PBS_1-62	15610996 15610997	+	15610996	Rv3860	4336177	4336190	4336082	GTCGATAGGCTGTC
PBS_1-63	15607342 15607343	-	15607343	Rv0202c	241340	241353	241513	TTCGGTAGGCTCGC
PBS_1-64	15608096 15608097	+	15608096	Rv0956	1067544	1067557	1067446	CAGACTAGGCTCGC
PBS_1-65	15608964 15608965	+	15608964	Rv1827	2072472	2072485	2072357	CGCGGTACGGTCGA
PBS_1-66	57116928	-	57116928	Rv1917c	2167384	2167397	2167648	CCGAGTAGCGTCGA
PBS_1-67	15607171	+	15607171	Rv0029	32040	32053	31820	GCCGGTACGCTTAC
PBS_1-68	15609226	-	15609226	Rv2089c	2347329	2347342	2347372	GCGGTTAACCTGGC
PBS_1-69	15609232 15609233 15609234	-	15609234	Rv2097c	2356682	2356695	2357677	ACCAGTACCCTCAA
PBS_1-70	15607769 15607770 15607771	-	15607771	Rv0631c	728312	728325	728582	TCGACTAGGGTGAC
PBS_1-71	15610109 15610110 15610111 15610112	-	15610112	Rv2975c	3331661	3331674	3332070	CTGGTTAGGCTCGG
PBS_1-72	15609324	+	15609324	Rv2187	2448094	2448107	2447995	CCCTCTAGGCTTGA
PBS_1-73	15608980 57116925 15608982 15608983	-	15608983	Rv1846c	2096626	2096639	2096876	CGGAGTACGCTGGT
PBS_1-74	15607366	+	15607366	Rv0225	268644	268657	268628	CCCGCTAGGCTATC
PBS_1-75	15608907 15608908 15608909	+	15608907	Rv1769	2002609	2002622	2002471	TTCAGTAGGGTGGC
PBS_1-76	15610850 15610851 15610852	-	15610852	Rv3716c	4160978	4160991	4161047	CGGTCTAGGCTGAA
PBS_1-77	15608235 15608236	+	15608235	Rv1095	1222826	1222839	1222787	CGGAGTAGCGTCGC
PBS_1-78	15608403	+	15608403	Rv1263	1410414	1410427	1410373	CGGGATACGCTGCC
PBS_1-79	57116825 15608230	+	57116825	Rv1089A	1215414	1215427	1215132	ACGACTACGGTCAC
PBS_1-80	15609340	+	15609340	Rv2203	2468122	2468135	2468028	TGCGCTAGCCTGCC
PBS_1-81	448824760 15608772	+	448824760	Rv1633	1836994	1837007	1836831	GGCTCTAGGCTGGT
PBS_1-82	15608949	-	15608949	Rv1812c	2055551	2055564	2055680	TCCCCTACCCTGGC
PBS_1-83	15610986 15610987	+	15610986	Rv3850	4323953	4323966	4323898	CCGATTAGGGTTGC
PBS_1-84	15611049 15611050	+	15611049	Rv3913	4401672	4401685	4401635	GTGCCTACGCTGGC
PBS_1-85	15610720	+	15610720	Rv3584	4025741	4025754	4025545	ACCGCTACCGTCGG
PBS_1-86	15610759	+	15610759	Rv3623	4062509	4062522	4062199	GGCGCTAGGGTCCC
PBS_1-87	15607404 15607405	-	15607405	Rv0264c	316440	316453	316510	AGCGCTACCGTCGA
PBS_1-88	15609851 15609852 15609853	+	15609851	Rv2714	3026881	3026894	3026848	CCAAGTAGGCTTGC
PBS_1-89	57116785	+	57116785	Rv0812	906386	906399	906341	GCAGCTAGGCTGCA
PBS_1-90	15609158 15609159 15609160	-	15609160	Rv2023c	2268210	2268223	2268692	GGCCTTACCCTGGC
PBS_1-91	15608024	-	15608024	Rv0884c	982558	982571	982761	CTCACTACCCTGAT
PBS_1-92	15610172	+	15610172	Rv3035	3395083	3395096	3394922	GCGGTTACCCTCAC
PBS_1-93	15609989	-	15609989	Rv2852c	3162095	3162108	3162267	CGGGATAACCTGGG
PBS_1-94	15609543	-	15609543	Rv2406c	2704470	2704483	2704696	CGCCGTAGCCTGGT
PBS_1-95	15609648	+	15609648	Rv2511	2827139	2827152	2827090	GCGCCTACGCTGAG
PBS_1-96	15609889 15609890 15609891	-	15609891	Rv2754c	3067950	3067963	3068188	GGCGCTAAGGTGAG
PBS_1-97	15608544 15608545 15608546 15608547	+	15608544	Rv1406	1582041	1582054	1581970	GGCAGTAGCGTGCC
PBS_1-98	15607916	-	15607916	Rv0776c	869767	869780	870007	CGCCATACCCTGGG
PBS_1-99	15609246 15609247 15609248	-	15609248	Rv2111c	2370861	2370874	2370904	ACCGGTAGGGTAGA
PBS_1-100	15609593 15609594	-	15609594	Rv2457c	2759545	2759558	2759778	GCGGGTAGCGTCGG
PBS_1-101	57116924	-	57116924	Rv1840c	2089559	2089572	2089680	GTCAATACGCTGTA
PBS_1-102	15610002 15610003	+	15610002	Rv2865	3177388	3177401	3177266	CACGTTACGCTCGC
PBS_1-103	15607365	-	15607365	Rv0224c	268647	268660	268662	GTCGATAGCCTAGC
PBS_1-104	15609555 15609556 15609557 15609558	-	15609558	Rv2421c	2718887	2718900	2719082	TCGCTTAGGCTGGC
PBS_1-105	15609930 15609931 15609932	-	15609932	Rv2795c	3104917	3104930	3105055	GTCGTTAGGGTGGT
PBS_1-106	15608866 15608867	-	15608867	Rv1729c	1955573	1955586	1955691	CAGACTAGGGTGGG
PBS_1-107	15610142	-	15610142	Rv3005c	3364537	3364550	3364708	GGCCTTACCCTGAC
PBS_1-108	448824767 15609018 15609019 15609020 15609021 15609022 15609023	-	15609023	Rv1886c	2136143	2136156	2136257	CGGGATAGCGTGGT
PBS_1-109	15609431	+	15609431	Rv2294	2565310	2565323	2565033	ACGGCTAGTCTGCC
PBS_1-110	15610823	-	15610823	Rv3687c	4129725	4129738	4129892	CGGGCTAGGCTTTC
PBS_1-111	15610545 15610546 15610547	-	15610547	Rv3411c	3831557	3831570	3831725	GCCGATAGGATGGG
PBS_1-112	15607692 15607693 15607694 15607695 15607696 15607697 57116754	+	15607692	Rv0552	642870	642883	642812	ATCACTACGCTTGG
PBS_1-113	15608078 15608079	+	15608078	Rv0938	1046090	1046103	1046021	GACGTTACGCTCGC
PBS_1-114	57116688 448814844	-	448814844	Rv0078B	88008	88021	88203	CCCAGTAGGCTTTG
PBS_1-115	15609101 15609102 57116931 15609104 15609105 15609106 15609107 15609108 15609109 15609110 15609111 15609112	+	15609101	Rv1964	2207596	2207609	2206803	CCGCGTACGCTCAC
PBS_1-116	15607678 15607679 15607680	+	15607678	Rv0538	629918	629931	629732	CCGGTTACGCTGCG
PBS_1-117	15609313	+	15609313	Rv2176	2437888	2437901	2437887	CGCGTTAGGCTTCC
PBS_1-118	15607744	+	15607744	Rv0604	700193	700206	700168	ACCGATAGCCTCCG
PBS_1-119	15609965 448817662 15609966 15609967	-	15609967	Rv2830c	3137240	3137253	3137270	ACCGTTAGACTGTC
PBS_1-120	15608352	-	15608352	Rv1212c	1355666	1355679	1355835	CGCACTACGGTGCG
PBS_1-121	15609583 15609584 15609585 15609586	-	15609586	Rv2449c	2751577	2751590	2751661	CGGAGTAGCGTCAA
PBS_1-122	15610353	-	15610353	Rv3217c	3594239	3594252	3594467	GTGACTACGCTGAT
PBS_1-123	15609644	+	15609644	Rv2507	2822409	2822422	2822360	GCGGGTACCCTGCA
PBS_1-124	15607524	-	15607524	Rv0383c	459321	459334	459455	GCGGATAGGCTAAG
PBS_1-125	57117041 448824795	-	448824795	Rv2993c	3351076	3351089	3351268	CCGGCTAAGCTCAT
PBS_1-126	15607248	+	15607248	Rv0106	124322	124335	124265	CACGGTAGCGTGGG
PBS_1-127	15607622	-	15607622	Rv0481c	570518	570531	570538	AAGGGTAGCCTGAC
PBS_1-128	15608094 15608095	+	15608094	Rv0954	1065059	1065072	1064963	TGCGCTAGCGTGGT
PBS_1-129	15610146 15610147 448824797 15610149	-	15610149	Rv3012c	3371736	3371749	3371814	CCCATTAGGCTTTG
PBS_1-130	15610384	-	15610384	Rv3248c	3629719	3629732	3629751	GCGGCTACAGTGAC
PBS_1-131	15609693	-	15609693	Rv2556c	2876982	2876995	2877071	CACCGTAGGCTGGG
PBS_1-132	15608319	-	15608319	Rv1179c	1313305	1313318	1313724	TTGGCTAGGGTGAA
PBS_1-133	57116933	+	57116933	Rv1983	2226194	2226207	2226102	CTGGATACGCTGTA
PBS_1-134	15610764	+	15610764	Rv3628	4067351	4067364	4067286	TCGACTAGGGTGTC
PBS_1-135	15608706 57116887 15608708 15608709	+	15608706	Rv1568	1775373	1775386	1775145	TGCATTACCCTCGA
PBS_1-136	15607582 448824744	-	448824744	Rv0442c	532311	532324	532395	CTAGGTAAGCTGGC
PBS_1-137	15608314	-	15608314	Rv1174c	1306078	1306091	1306201	CCTGGTACCCTCGA
PBS_1-138	57116777	-	57116777	Rv0755c	850077	850090	850341	GTAGTTAGGCTCGA
PBS_1-139	15608762 57116894	-	57116894	Rv1625c	1827950	1827963	1828179	CCGATTAGGCTTTA
PBS_1-140	15609854 15609855	-	15609855	Rv2718c	3030922	3030935	3031039	ACAGGTACGCTCGG
PBS_1-141	57116720	-	57116720	Rv0305c	375750	375763	375913	TTGATTAGCCTGAA
PBS_1-142	57116784	-	57116784	Rv0794c	888667	888680	889071	GCGCGTAGCGTCGC
PBS_1-143	448824803	-	448824803	Rv3241c	3621470	3621483	3621569	CGGGCTAACGTCGA
PBS_1-144	15608735	+	15608735	Rv1597	1798276	1798289	1798246	CCGGATAGGGTAGG
PBS_1-145	15610798 15610799 15610800 15610801 15610802	-	15610802	Rv3666c	4107089	4107102	4107791	GGCTTTAGGGTCGC
PBS_1-146	57116704 15607376 15607377 57116705	-	57116705	Rv0236A	287104	287117	287185	GCCTCTAGCCTCTC
PBS_1-147	15607617 15607618 15607619	+	15607617	Rv0476	566467	566480	566397	CCGCATAGTCTGAA
PBS_1-148	15607364	-	15607364	Rv0223c	267818	267831	267862	TTGGGTAGGGTGAC
PBS_1-149	15607599 15607600 15607601 15607602 15607603 15607604	+	15607599	Rv0458	549626	549639	549608	GGCGGTAGTGTGAG
PBS_1-150	15610182	+	15610182	Rv3045	3406224	3406237	3406216	AGCGCTAGGCTTTG
PBS_1-151	15608684	+	15608684	Rv1546	1747178	1747191	1747147	GGCGCTAGTCTCAT
PBS_1-152	15608755 15608756 15608757	+	15608755	Rv1617	1816170	1816183	1816082	GCGACTATGCTGAG
PBS_1-153	57116696	-	57116696	Rv0159c	188868	188881	188930	CGCTCTAGGCTCTA
PBS_1-154	15607979	+	15607979	Rv0839	935533	935546	935491	GGCGGTAGGCTTTG
PBS_1-155	15610132 57117042	-	57117042	Rv2996c	3355073	3355086	3355098	GCCGATACGCTATC
PBS_1-156	15607597	-	15607597	Rv0456c	546959	546972	547075	GCGGCTAACGTCGG
PBS_1-157	57116950 15609265	+	57116950	Rv2127	2388524	2388537	2387973	ACCCCTAGAGTGGG
PBS_1-158	57117137	-	57117137	Rv3634c	4073615	4073628	4073633	GCCGGTATGGTGGG
PBS_1-159	15609830 15609831	-	15609831	Rv2694c	3011840	3011853	3011915	AGGTCTACGGTGGC
PBS_1-160	57117139 57117140	+	57117139	Rv3652	4093548	4093561	4092879	AGCGATAAGCTGCG
PBS_1-161	15609709	-	15609709	Rv2572c	2897830	2897843	2898042	ACCTCTAGACTGAG
PBS_1-162	15607502	+	15607502	Rv0361	438773	438786	438740	GTCGCTAAGCTCCA
PBS_1-163	15609913	-	15609913	Rv2776c	3084403	3084416	3084484	ACCTTTACGGTCGC
PBS_1-164	57116836 57116837	-	57116837	Rv1169c	1300223	1300236	1300303	GCCGTTATGGTGAA
PBS_1-165	15607543 15607544	-	15607544	Rv0403c	483701	483714	483976	CCCGGTAGGGTTCG
PBS_1-166	448824741	-	448824741	Rv0204c	243219	243232	243383	ACGGTTACCCTTAA
PBS_1-167	15609746 15609747 15609748 57117006 15609750 15609751	-	15609751	Rv2614c	2943309	2943322	2943375	CCCGATAGCATGGT
PBS_1-168	15610586	-	15610586	Rv3450c	3872528	3872541	3872616	ACGCCTACCGTGGG
PBS_1-169	15608023	-	15608023	Rv0883c	981317	981330	981423	CGCACTAGAGTGCG
PBS_1-170	15607896	-	15607896	Rv0756c	851470	851483	851607	GTGAATACACTCGC
PBS_1-171	57116842	+	57116842	Rv1202	1345243	1345256	1345170	CCAACTAAGCTAGC
PBS_1-172	15610905	+	15610905	Rv3769	4214598	4214611	4214430	CCGGATAGGATGAG
PBS_1-173	15609215 15609216 15609217	+	15609215	Rv2078	2335023	2335036	2334595	GACAGTAGCCTTAC
PBS_1-174	15609618 15609619 15609620 15609621	-	15609621	Rv2484c	2792599	2792612	2792722	GCGACTAGCGTTGT
PBS_1-175	15610268 15610269 15610270	-	15610270	Rv3134c	3501310	3501323	3501333	GCCCCTAACGTCGA
PBS_1-176	57117167	-	57117167	Rv3893c	4376035	4376048	4376261	CGCATTACACTCAG
PBS_1-177	15608393 15608394	+	15608393	Rv1253	1399949	1399962	1399905	ACCACTAAACTTGA
PBS_1-178	15609394 15609395	-	15609395	Rv2258c	2532218	2532231	2532244	CGGTGTAGCGTCGC
PBS_1-179	15608045 15608046 15608047 15608048	+	15608045	Rv0905	1008190	1008203	1008181	CTATATAGGCTGAC
PBS_1-180	15609261	-	15609261	Rv2124c	2386071	2386084	2386292	CCGACTATCCTTGC
PBS_1-181	15610589 15610590	+	15610589	Rv3453	3874223	3874236	3874133	GGCCTTATGCTGGC
PBS_1-182	15607576 15607577 15607578 57116730 15607580	-	15607580	Rv0439c	528534	528547	528607	CTACTTACGCTGGC
PBS_1-183	15610925 15610926 15610927 15610928 15610929 15610930 15610931	+	15610925	Rv3789	4235293	4235306	4235266	CCCATTAGACTTCC
PBS_1-184	15608690 15608691 15608692 15608693	+	15608690	Rv1552	1757383	1757396	1757311	GGGCATAGTCTGAA
PBS_1-185	15608629	-	15608629	Rv1491c	1681972	1681985	1682156	CCCCGTACGCTCCG
PBS_1-186	15608899 15608900	-	15608900	Rv1762c	1995869	1995882	1996151	CGTCGTACGCTGAC
PBS_1-187	15609569 15609570 15609571 15609572	-	15609572	Rv2435c	2732967	2732980	2733229	CGAGCTATCCTGGC
PBS_1-188	15609732 15609733	+	15609732	Rv2595	2925416	2925429	2925384	TTCGATACGCTAGC
PBS_1-189	15607774	-	15607774	Rv0634c	731094	731107	731112	CGCATTAACGTGTC
PBS_1-190	15609042 15609043	-	15609043	Rv1906c	2152901	2152914	2153234	CCCAGTAGGCTATT
PBS_1-191	15609318	+	15609318	Rv2181	2443281	2443294	2443215	ACTACTAGGCTGTT
PBS_1-192	15610909	-	15610909	Rv3773c	4218830	4218843	4218848	GACCGTAGCGTGGC
PBS_1-193	15609549	+	15609549	Rv2412	2710028	2710041	2709966	ACTGATAACCTGGG
PBS_1-194	15607195 15607196 57116686 15607198 15607199 15607200	+	15607195	Rv0053	58100	58113	57974	TCGTGTAGCCTGGG
PBS_1-195	15609921 15609922	-	15609922	Rv2785c	3093830	3093843	3093904	GCTGCTAGACTGTC
PBS_1-196	15609357	+	15609357	Rv2220	2487575	2487588	2487417	CTCCATAGCGTCGG
PBS_1-197	15608313	+	15608313	Rv1173	1302837	1302850	1302682	GGCGCTACTGTTGC
PBS_1-198	15608264 15608265	+	15608264	Rv1124	1247111	1247124	1247053	CCGGTTACGTTGGA
PBS_1-199	15610134	+	15610134	Rv2997	3355070	3355083	3355070	GCCGATAGCGTATC
PBS_1-200	57116851 15608483	-	15608483	Rv1343c	1508927	1508940	1508967	CGCGGTAACGTCGT
PBS_1-201	448824786 15609551 15609552	-	15609552	Rv2415c	2713975	2713988	2714123	CCGAGTACACTCTC
PBS_1-202	15607902 15607903 15607904 15607905 15607906 15607907	-	15607907	Rv0767c	860714	860727	860911	TCCGATAGCTTGGA
PBS_1-203	15609467	-	15609467	Rv2330c	2604226	2604239	2604296	TTCGCTAAGCTCGT
PBS_1-204	15609543	-	15609543	Rv2406c	2704683	2704696	2704696	GGCCCTATCCTGAC
PBS_1-205	15610888 448824819	-	448824819	Rv3753c	4200248	4200261	4200420	GCGACTACCGTAGG
PBS_1-206	15608749 15608750 15608751 15608752	+	15608749	Rv1611	1810168	1810181	1810151	GTCGCTACCCTTCA
PBS_1-207	15609930 15609931 15609932	-	15609932	Rv2795c	3105038	3105051	3105055	TGGGCTAGGTTGGC
PBS_1-208	15609835	+	15609835	Rv2698	3014155	3014168	3014148	CAGACTACCCTTGA
PBS_1-209	15610151 15610152	-	15610152	Rv3015c	3375668	3375681	3375757	TCGAATACGGTTGC
PBS_1-210	15608690 15608691 15608692 15608693	+	15608690	Rv1552	1757432	1757445	1757311	GGGACTATGGTCGC
PBS_1-211	15609006	-	15609006	Rv1869c	2120732	2120745	2120794	GCTCGTAGGCTGTC
PBS_1-212	15609401	-	15609401	Rv2264c	2538660	2538673	2538699	AGGTTTAGGGTGAA
PBS_1-213	15609249	-	15609249	Rv2112c	2372614	2372627	2372629	CGGCCTACCCTAGC
PBS_1-214	15608574 15608575 15608576	+	15608574	Rv1436	1613238	1613251	1612951	TGATCTAGGCTGAC
PBS_1-215	15607688	-	15607688	Rv0548c	639984	639997	640227	ATGATTACTGTGGC
PBS_1-216	15610622	+	15610622	Rv3486	3905680	3905693	3905567	CACGGTAGGCTTCA
PBS_1-217	15608404	+	15608404	Rv1264	1411877	1411890	1411820	GGCGTTAACGTTGA
PBS_1-218	15608681 15608682 15608683	+	15608681	Rv1543	1745001	1745014	1744837	GCTAGTAGGTTGGC
PBS_1-219	15608746	-	15608746	Rv1608c	1807767	1807780	1807902	GGTTGTAGCCTGAC
PBS_1-220	15608098 15608099	+	15608098	Rv0958	1069863	1069876	1069777	CGTCGTAGCGTGGA
PBS_1-221	15610389	-	15610389	Rv3253c	3633613	3633626	3633674	CCCAGTACTGTGCG
PBS_1-222	15610443 15610444	+	15610443	Rv3307	3694035	3694048	3693990	TCAGTTAAGCTCGC
PBS_1-223	15607943 15607944	+	15607943	Rv0803	895764	895777	895629	CTAGCTAGACTGCC
PBS_1-224	15608920 448816588	+	15608920	Rv1782	2017631	2017644	2017477	GCCGCTACCATGCC
PBS_1-225	15607819 15607820	-	15607820	Rv0680c	780475	780488	780720	GCACGTACGCTCAA
PBS_1-226	448824779	-	448824779	Rv2237A	2510678	2510691	2510714	GCGTGTAGCCTGCG
PBS_1-227	15609444	-	15609444	Rv2307c	2579179	2579192	2579227	CTCGGTACGCTTTG
PBS_1-228	15607869 15607870	+	15607869	Rv0729	821489	821502	821477	TGGCGTACGGTGGC
PBS_1-229	57117018	+	57117018	Rv2741	3053757	3053770	3053683	ATCGCTACTCTGCG
PBS_1-230	15610422 448824806	-	448824806	Rv3287c	3669411	3669424	3669585	GGGAGTACTGTCGA
PBS_1-231	15608607 15608608 57116870 15608610 15608611	+	15608607	Rv1469	1656907	1656920	1656722	GTCCCTACACTCGG
PBS_1-232	15609258 57116947	-	57116947	Rv2122c	2381030	2381043	2381070	ATAACTAGGGTAGC
PBS_1-233	15608550	+	15608550	Rv1412	1588550	1588563	1588483	CTGCCTAACCTGGT
PBS_1-234	57116829	+	57116829	Rv1110	1236167	1236180	1236096	CAAAGTACCCTGAA
PBS_1-235	15609597 57116992 15609599	-	15609599	Rv2462c	2765415	2765428	2765654	GGCCGTAGGATCGC
PBS_1-236	15608296	+	15608296	Rv1156	1282289	1282302	1281873	AGCTCTACACTGAG
PBS_1-237	15608685	+	15608685	Rv1547	1747674	1747687	1747627	GGTCATAGACTGGC
PBS_1-238	15607480	-	15607480	Rv0339c	408469	408482	408633	GGGGCTATGGTGAG
PBS_1-239	15608959 15608960 15608961 15608962	+	15608959	Rv1822	2069061	2069074	2068884	CAGGCTAAGGTCAC
PBS_1-240	15610187	-	15610187	Rv3050c	3411962	3411975	3412084	CGCGGTAAGGTGCT
PBS_1-241	15607453	+	15607453	Rv0312	380504	380517	380402	GCCGCTATGGTTAA
PBS_1-242	57116988	-	57116988	Rv2430c	2727950	2727963	2727966	GTCACTACAGTCGT
PBS_1-243	15610416 15610417 15610418 15610419 15610420	+	15610416	Rv3280	3662043	3662056	3662013	GCCGATAACATCGA
PBS_1-244	15607707	+	15607707	Rv0567	658258	658271	658040	TCGCCTACGGTCGG
PBS_1-245	15609341 57116955	-	57116955	Rv2205c	2470538	2470551	2470621	AGACCTACTCTGGC
PBS_1-246	15610153	+	15610153	Rv3016	3375728	3375741	3375665	CCGGGTACCTTCGA
PBS_1-247	15610542 15610543 15610544	+	15610542	Rv3406	3825295	3825308	3825269	CTGACTACACTAAC
PBS_1-248	15608126 15608127 15608128	+	15608126	Rv0986	1101763	1101776	1101481	CGGGCTAGACTACC
PBS_1-249	15609339	-	15609339	Rv2202c	2468066	2468079	2468230	GCCGATAATGTTGA
PBS_1-250	15608196	+	15608196	Rv1056	1177544	1177557	1177374	GGCGATACGTTGGT
PBS_1-251	15609123	+	15609123	Rv1986	2229993	2230006	2229903	CTGCCTAGTGTCGA
PBS_1-252	15609817 15609818	+	15609817	Rv2680	2995984	2995997	2995946	AGGTCTACCGTCGA
PBS_1-253	15609869 15609870	-	15609870	Rv2733c	3046537	3046550	3046820	CGCCGTACCATGGC
PBS_1-254	15610491 15610492	-	15610492	Rv3356c	3770737	3770750	3770772	ACGGATAATCTGTA
PBS_1-255	15608225	-	15608225	Rv1085c	1210574	1210587	1210594	CAGACTACTGTGAC
PBS_1-256	15610310 15610311	+	15610310	Rv3174	3542085	3542098	3542046	GCGTGTACCGTCAA
PBS_1-257	15607703	+	15607703	Rv0563	653834	653847	653779	AGCAGTAATCTCCC
PBS_1-258	15608301 15608302 15608303 15608304 15608305	+	15608301	Rv1161	1287107	1287120	1287021	GCGATTACGATGGT
PBS_1-259	15609872 15609873 15609874	-	15609874	Rv2737c	3051522	3051535	3051618	TCGGCTACTGTGGT
PBS_1-260	15608920 448816588	+	15608920	Rv1782	2017583	2017596	2017477	CGAGGTAGACTGCG
PBS_1-261	15610390	+	15610390	Rv3254	3633622	3633635	3633585	CTGGGTACTCTGCG
PBS_1-262	15609985 57117028 15609987 15609988	-	15609988	Rv2851c	3160555	3160568	3160579	GACGATACAGTGGG
PBS_1-263	15610910 15610911	+	15610910	Rv3774	4218832	4218845	4218826	CACGCTACGGTCTG
PBS_1-264	15609705 15609706	-	15609706	Rv2569c	2894484	2894497	2894511	CCGGCTATGGTGCG
PBS_1-265	15607993	-	15607993	Rv0853c	951123	951136	951182	CGGCGTACGGTCGT
PBS_1-266	15608655	+	15608655	Rv1517	1708852	1708865	1708540	CGTAGTAGCGTCCC
PBS_1-267	15610296 15610297	-	15610297	Rv3161c	3531143	3531156	3531207	GTCGATAACATGGA
PBS_1-268	15609856	-	15609856	Rv2719c	3031554	3031567	3031787	GCGATTACCGTCTG
PBS_1-269	15610992 15610993	-	15610993	Rv3857c	4329622	4329635	4330038	CCAACTAAACTCAG
PBS_1-270	448824796 15610139 57117044	-	57117044	Rv3003c	3363158	3363171	3363347	AAGGCTACCGTCGG
PBS_1-271	15609872 15609873 15609874	-	15609874	Rv2737c	3051476	3051489	3051618	GTCTCTAGTGTCAC
PBS_1-272	15610216 15610217	-	15610217	Rv3080c	3446010	3446023	3446039	GGTGATACCCTCCC
PBS_1-273	15609869 15609870	-	15609870	Rv2733c	3046697	3046710	3046820	AGCCATAGTGTCGG
PBS_1-274	15608717 15608718 15608719	-	15608719	Rv1581c	1784482	1784495	1784496	ACACCTAACGTGAC
PBS_1-275	57116877	-	57116877	Rv1498A	1690393	1690406	1690406	CGGACTATTCTGGT
PBS_1-276	57116825 15608230	+	57116825	Rv1089A	1215182	1215195	1215132	CGCAGTACACTCTT
PBS_1-277	15609543	-	15609543	Rv2406c	2704617	2704630	2704696	AGTTTTAGCCTCGA
PBS_1-278	15608951	+	15608951	Rv1814	2056461	2056474	2056113	AGTCGTAGCCTGTC
PBS_1-279	15607711	-	15607711	Rv0571c	664917	664930	665041	CGGAGTAGCGTACA
PBS_1-280	15608183	-	15608183	Rv1043c	1166915	1166928	1167052	GCAGATACCGTAGA
PBS_1-281	15611030 15611031 15611032	-	15611032	Rv3896c	4382930	4382943	4383007	GGCAGTATGGTCGT
PBS_1-282	15607948 15607949	+	15607948	Rv0808	902042	902055	902025	GCGGCTATGGTGTG
PBS_1-283	15610830	-	15610830	Rv3694c	4137119	4137132	4137205	TTAGGTAGGCTGCG
PBS_1-284	15609647	-	15609647	Rv2510c	2827096	2827109	2827156	GCAAGTAGTGTGAT
PBS_1-285	57116697	-	57116697	Rv0160c	190518	190531	190606	CGCCTTACTCTCGT
PBS_1-286	57117073	-	57117073	Rv3208A	3585991	3586004	3586273	TCTACTAGCCTGCT
PBS_1-287	15607478 15607479	-	15607479	Rv0338c	405934	405947	405949	ACCGGTAGGTTAGG
PBS_1-288	15610797	+	15610797	Rv3661	4099630	4099643	4099149	CGACCTATGCTGGG
PBS_1-289	15609014 15609015 15609016	+	15609014	Rv1877	2125865	2125878	2125820	AGCTCTAGCATCGA
PBS_1-290	15610440	+	15610440	Rv3304	3691123	3691136	3690939	CCGTCTAAGCTTTC
PBS_1-291	15609339	-	15609339	Rv2202c	2468211	2468224	2468230	TCTCCTAGGGTGGT
PBS_1-292	15608774	+	15608774	Rv1636	1842403	1842416	1842243	CGCGATACTGTCTG
PBS_1-293	15607782 15607783 15607784	-	15607784	Rv0644c	739178	739191	739326	CCACCTAGGGTCCG
PBS_1-294	15608532 57116859	-	57116859	Rv1394c	1570973	1570986	1571046	ATCCATACAGTGAA
PBS_1-295	15609228 15609229 15609230 15609231	-	15609231	Rv2094c	2353321	2353334	2353364	TGCGGTAGCATCGG
PBS_1-296	15607596	-	15607596	Rv0455c	545826	545839	545888	AGTGCTACGGTAAC
PBS_1-297	15609266 15609267 15609268	-	15609268	Rv2131c	2393397	2393410	2393410	CCCACTATTGTGCA
PBS_1-298	15609755	+	15609755	Rv2618	2946331	2946344	2946288	TCCTATAGACTGTA
PBS_1-299	15608049 15608050	+	15608049	Rv0909	1014624	1014637	1014125	ACAAGTAGGGTTCA
PBS_1-300	15608036	+	15608036	Rv0896	999406	999419	999300	GCGACTACCTTCAG
PBS_1-301	15610092	-	15610092	Rv2955c	3308620	3308633	3308667	GGGGATAGTTTGGG
PBS_1-302	15609740	-	15609740	Rv2603c	2931597	2931610	2931692	CCACGTAGACTCGT
PBS_1-303	57117088	-	57117088	Rv3312A	3701051	3701064	3701086	GCACCTAGCGTCCA
PBS_1-304	15608052	+	15608052	Rv0912	1016218	1016231	1016172	AGTATTAGTGTCAC
PBS_1-305	15608544 15608545 15608546 15608547	+	15608544	Rv1406	1582149	1582162	1581970	CTTCTTAGACTGGG
PBS_1-306	15609569 15609570 15609571 15609572	-	15609572	Rv2435c	2732804	2732817	2733229	CACGTTAGTCTGCT
PBS_1-307	57116795 57116796	-	57116796	Rv0916c	1021977	1021990	1022086	GTAACTACCGTCTC
PBS_1-308	15608539	+	15608539	Rv1401	1576797	1576810	1576797	ACCGGTACCGTACG
PBS_1-309	15609058	-	15609058	Rv1921c	2174003	2174016	2174066	GAGATTACGCTGCT
PBS_1-310	15609357	+	15609357	Rv2220	2487528	2487541	2487417	GTCAGTAACGTCTG
PBS_1-311	15608301 15608302 15608303 15608304 15608305	+	15608301	Rv1161	1287252	1287265	1287021	GCCCGTAACGTCCA
PBS_1-312	15607279	-	15607279	Rv0137c	165275	165288	165322	GAGTGTAGCCTGAT
PBS_1-313	15610175 15610176 15610177 15610178 15610179 15610180	-	15610180	Rv3043c	3404973	3404986	3405135	AGGGCTAAGATGCC
PBS_1-314	15609982 15609983 57117027	-	57117027	Rv2847c	3156099	3156112	3156147	GGCGTTACATTCGC
PBS_1-315	57117054	-	57117054	Rv3097c	3467155	3467168	3467209	GGGCATAAGCTCCG
PBS_1-316	15609256	+	15609256	Rv2119	2378369	2378382	2378313	AACCCTAAGCTGCG
PBS_1-317	15610113 15610114 15610115 15610116	-	15610116	Rv2979c	3335926	3335939	3335959	TCTCATACACTGGC
PBS_1-318	15607987	+	15607987	Rv0847	944226	944239	944195	CTTCGTACCCTGCC
PBS_1-319	15607452	+	15607452	Rv0311	379155	379168	379149	ACGGGTAGCTTTGG
PBS_1-320	15609766 15609767	+	15609766	Rv2629	2955553	2955566	2955421	CCTGATAGCATTGC
PBS_1-321	15610346	-	15610346	Rv3210c	3587543	3587556	3587797	CCTACTAGAGTGTT
PBS_1-322	15609820 15609821 57117014	+	15609820	Rv2683	3000038	3000051	2999969	TTTGATAGCGTCGG
PBS_1-323	57116945 57116946	+	57116945	Rv2107	2366967	2366980	2366727	GGGAGTACTATGAC
PBS_1-324	15609347	-	15609347	Rv2210c	2475974	2475987	2476041	ACGGATAGAATCGG
PBS_1-325	15610961	-	15610961	Rv3825c	4299620	4299633	4299811	CTAGTTAGGCTACG
PBS_1-326	15610831	+	15610831	Rv3695	4137187	4137200	4137115	GCCTGTAGCGTTTG
PBS_1-327	15610161 15610162	-	15610162	Rv3025c	3385073	3385086	3385162	GCCAGTATTCTAGG
PBS_1-328	15607267	+	15607267	Rv0125	151058	151071	150997	TGGACTACGTTGGT
PBS_1-329	15608077	-	15608077	Rv0937c	1046117	1046130	1046135	CAACGTAGCCTGTC
PBS_1-330	57117013	-	57117013	Rv2682c	2999972	2999985	3000111	CTGCGTACACTAGC
PBS_1-331	448824769	+	448824769	Rv1925	2177070	2177083	2176931	GTGTATAGACTGCG
PBS_1-332	57116871	+	57116871	Rv1473A	1662342	1662355	1662285	GTTCTTAGGCTAGG
PBS_1-333	15610275 15610276 15610277	+	15610275	Rv3139	3505318	3505331	3505284	TAAGATAGGGTGGT
PBS_1-334	15610279	+	15610279	Rv3143	3509635	3509648	3509547	ACCAGTACCATCTG
PBS_1-335	15608671 15608672	+	15608671	Rv1533	1733565	1733578	1733551	CCTATTAGATTGAC
PBS_1-336	15608671 15608672	+	15608671	Rv1533	1733592	1733605	1733551	ACTCTTAGCGTCGT
PBS_1-337	15608964 15608965	+	15608964	Rv1827	2072359	2072372	2072357	ATTGCTAAGGTCCC
PBS_1-338	15607191	+	15607191	Rv0049	52792	52805	52698	CGTCGTACTCTGGT
PBS_1-339	15607280 15607281 15607282	+	15607280	Rv0138	165277	165290	165261	CAGGCTACACTCCG
PBS_1-340	15608874 15608875	-	15608875	Rv1737c	1965577	1965590	1965656	GGGTGTAACCTCCA
PBS_1-341	15609186	-	15609186	Rv2049c	2307649	2307662	2307820	CGGACTAATGTCTG
PBS_1-342	15609576 15609577 15609578 15609579	-	15609579	Rv2442c	2740499	2740512	2740708	TCACGTACCCTTGA
PBS_1-343	448824810	-	448824810	Rv3370c	3784779	3784792	3784931	CGATATACTGTGGA
PBS_1-344	57116743	+	57116743	Rv0500A	591023	591036	590971	CCCGCTATTCTCCT
PBS_1-345	57116826	+	57116826	Rv1091	1216409	1216422	1216055	AGCGATACGATCTG
PBS_1-346	15609744	+	15609744	Rv2607	2934087	2934100	2934071	CCCACTACGATACG
PBS_1-347	15608758 15608759 15608760 57116893	-	57116893	Rv1623c	1825933	1825946	1825997	CCTACTACACTTCG
PBS_1-348	57117031 15609999	-	15609999	Rv2862c	3174698	3174711	3174746	AGCGGTAAGTTGCG
PBS_1-349	15610118 15610119	-	15610119	Rv2982c	3339003	3339016	3339117	CAGATTAGTGTGTG
PBS_1-350	15609144	-	15609144	Rv2007c	2256603	2256616	2256616	CGGGCTATCGTAAG
PBS_1-351	15608360	-	15608360	Rv1220c	1364337	1364350	1364412	AACCATACCGTTAC
PBS_1-352	15607794 15607795	+	15607794	Rv0654	749950	749963	749930	GGGCGTACCGTTCC
PBS_1-353	15610545 15610546 15610547	-	15610547	Rv3411c	3831712	3831725	3831725	CCCTCTACACTACG
PBS_1-354	448824746 15607638 15607639 15607640 15607641	+	448824746	Rv0496	586329	586342	586315	CCGGCTAGTTTGTT
PBS_1-355	15607938 15607939	-	15607939	Rv0799c	893298	893311	893317	ATGTCTAGCATCAC
PBS_1-356	15607543 15607544	-	15607544	Rv0403c	483786	483799	483976	GCCTGTACGATTAA
PBS_1-357	15608762 57116894	-	57116894	Rv1625c	1828101	1828114	1828179	TCCTCTAGAGTAGG
PBS_1-358	15608694	+	15608694	Rv1556	1760959	1760972	1760930	CACGGTACGGTACG
PBS_1-359	15607447	+	15607447	Rv0306	375741	375754	375712	GGAGGTACGTTCAG
PBS_1-360	15609309	-	15609309	Rv2172c	2434659	2434672	2434846	GTGTTTATGCTGTC
PBS_1-361	15609582	-	15609582	Rv2445c	2745730	2745743	2745766	GCATCTAGTGTTGG
PBS_1-362	57116981	-	57116981	Rv2386c	2680016	2680029	2680764	TAGGTTAGGCTACA
PBS_1-363	15607940 15607941	+	15607940	Rv0800	893274	893287	893274	GACCCTAACGTCCC
PBS_1-364	57117018	+	57117018	Rv2741	3053827	3053840	3053683	CGCTATACGATCCC
PBS_1-365	15608356 15608357 15608358 15608359	-	15608359	Rv1219c	1363363	1363376	1363502	TTTAATATCCTGAA
PBS_1-366	15609257	-	15609257	Rv2120c	2379772	2379785	2379805	TGTGTTAGCGTCCG
PBS_1-367	15608537 15608538	-	15608538	Rv1400c	1576800	1576813	1576929	GTGCGTACGGTACC
PBS_1-368	15609500	+	15609500	Rv2363	2644259	2644272	2644259	CACAATAGTTTTGC
PBS_1-369	15609418	+	15609418	Rv2281	2553132	2553145	2552940	TGACGTAGCCTGCT
PBS_1-370	15609816	+	15609816	Rv2679	2995097	2995110	2995063	CTGCGTAACATCGA
PBS_1-371	15607854	+	15607854	Rv0714	811211	811224	810888	TCCCCTAAACTTCA
PBS_1-372	15609820 15609821 57117014	+	15609820	Rv2683	2999969	2999982	2999969	TTCGCTAGTGTACG
PBS_1-373	15610502	+	15610502	Rv3366	3777558	3777571	3777502	ACTCATAGACTTCC
PBS_1-374	15610374 15610375 57117080	-	57117080	Rv3240c	3620575	3620588	3620609	TCACCTACCATGGG
PBS_1-375	15610421	+	15610421	Rv3285	3666283	3666296	3666250	ACGCTTAAACTTCC
PBS_1-376	15607337 15607338	+	15607337	Rv0196	231584	231597	231535	TGGTGTAACGTGCA
PBS_1-377	15607576 15607577 15607578 57116730 15607580	-	15607580	Rv0439c	528318	528331	528607	GTGAGTATGTTCGG
PBS_1-378	15610172	+	15610172	Rv3035	3395270	3395283	3394922	CGCACAAGGCTGGC
PBS_1-379	15608868	-	15608868	Rv1730c	1957362	1957375	1957676	CCAGCTATATTGAC
PBS_1-380	15609643	+	15609643	Rv2506	2821652	2821665	2821597	CGTGCTACGTTAGT
PBS_1-381	15607234	+	15607234	Rv0092	100500	100513	100452	GTGAGTAATTTGGT
PBS_1-382	15608053 15608054	-	15608054	Rv0914c	1019969	1019982	1020057	TGTAGTAGCGTACG
PBS_1-383	15607576 15607577 15607578 57116730 15607580	-	15607580	Rv0439c	528412	528425	528607	AACGTTATTCTTAG
PBS_1-384	57117079 15610373	-	15610373	Rv3237c	3613629	3613642	3613663	GCTTCTATCTTGGC
PBS_1-385	15607678 15607679 15607680	+	15607678	Rv0538	629824	629837	629732	GAACATAGTCTCCG
PBS_1-386	15609068	-	15609068	Rv1931c	2183301	2183314	2183371	TGTCCTAATCTGTG
PBS_1-387	57116899	-	57116899	Rv1706c	1933923	1933936	1934481	ATAGCTATCGTATC
PBS_1-388	57116836 57116837	-	57116837	Rv1169c	1300277	1300290	1300303	CGGGCGAGCGTCGA
PBS_1-389	15609714	+	15609714	Rv2577	2900767	2900780	2900691	GTCGTTGGCCTCGG
PBS_1-390	15610769	+	15610769	Rv3633	4071639	4071652	4071581	GACCGTAGCCAGGA
PBS_1-391	15607910 15607911 15607912	+	15607910	Rv0770	863185	863198	863159	GGCGATGAGGTGGG
PBS_1-392	15609554	-	15609554	Rv2417c	2716348	2716361	2716394	AGCGATGAGGTGGG
PBS_1-393	57116950 15609265	+	57116950	Rv2127	2388363	2388376	2387973	ACCGTTAAGTAGGC
PBS_1-394	15607620 57116738	-	57116738	Rv0480c	569867	569880	569987	GGGCGCAAGCTGGA
PBS_1-395	15607620 57116738	-	57116738	Rv0480c	569923	569936	569987	GGGCGCAAGCTGGA
PBS_1-396	57116956	+	57116956	Rv2206	2470517	2470530	2470464	CCTGCGAGCCTTTC
PBS_1-397	15608966	+	15608966	Rv1829	2073861	2073874	2073825	CACGGTAGAGACGT
PBS_1-398	15608595 15608596	-	15608596	Rv1458c	1644343	1644356	1644362	CCGACGACGATGCA
PBS_1-399	15609445	+	15609445	Rv2308	2580383	2580396	2580211	AGCGGAACTGTCGG
PBS_1-400	15609708	-	15609708	Rv2571c	2895974	2895987	2896012	CACCCGAGTGTGAA
PBS_1-401	15610252 57117059 15610254 57117060 57117061 15610257	+	15610252	Rv3115	3481318	3481331	3481290	AGGAGGAGAGTTAC
PBS_1-402	15609073 15609074 15609075 15609076 57116930 15609078	+	15609073	Rv1936	2187208	2187221	2187160	TCCCTTAGCCAACA
PBS_1-403	15609414	-	15609414	Rv2277c	2550035	2550048	2550064	AGAACTGGAGTCTC
PBS_1-404	57117089 57117090 448824807	-	448824807	Rv3324c	3710403	3710416	3710432	AGAACTGGAGTCTC
PBS_1-405	15610449 15610450 15610451	-	15610451	Rv3315c	3703957	3703970	3704101	TTGGCCAGGTTGCC
PBS_1-406	15609649	-	15609649	Rv2512c	2829918	2829931	2830160	CGGAGTTACGTCCA
PBS_1-407	15607946	-	15607946	Rv0806c	901613	901626	901634	GTCTCAAGAATCGG
PBS_1-408	15607946	-	15607946	Rv0806c	901501	901514	901634	ACAACCAGGTTTCC
PBS_1-409	15608595 15608596	-	15608596	Rv1458c	1644270	1644283	1644362	AGCGATGAGGAGGA
PBS_1-410	15609381 15609382 15609383 15609384	+	15609381	Rv2244	2517706	2517719	2517696	GGCCAGAACAACCA
PBS_2-1	15607963	-	15607963	Rv0823c	917656	917675	917733	CCCGGCGACGATGCAGAGCG
PBS_2-2	15607844 15607845 15607846 15607847 15607848 15607849 15607850	+	15607844	Rv0704	802436	802455	802436	CCCGGCGACGATGCAGAGCG
PBS_2-3	15607963	-	15607963	Rv0823c	917714	917733	917733	CCCGGCGACGATGCAGAGCG
PBS_2-4	15609817 15609818	+	15609817	Rv2680	2996012	2996031	2995946	GCCGGCGACGATGCAGAGCG
PBS_2-5	15609554	-	15609554	Rv2417c	2716363	2716382	2716394	GCCGGCGACGATGCAGAGCG
PBS_2-6	15610018 15610019	-	15610019	Rv2882c	3192332	3192351	3192372	GCCGGCGACGATGCAGAGCG
PBS_2-7	448824750	-	448824750	Rv0861c	960303	960322	960341	GCCGGCGACGATGCAGAGCG
PBS_2-8	15607629	+	15607629	Rv0488	577345	577364	577339	CCCGACGACGATGCAGAGCG
PBS_2-9	15609394 15609395	-	15609395	Rv2258c	2532187	2532206	2532244	GCCGGTGACGATGCAGAGCG
PBS_2-10	15608595 15608596	-	15608596	Rv1458c	1644338	1644357	1644362	GCCGACGACGATGCAGAGCG
PBS_2-11	15607632	+	15607632	Rv0491	580587	580606	580582	GCCGACGACGATGCAGAGCG
PBS_2-12	15610102 15610103	-	15610103	Rv2966c	3319639	3319658	3319662	CCCGGCGACGATGCAGTGGG
PBS_2-13	15611007	+	15611007	Rv3871	4348730	4348749	4348725	GCCGGCGACGATGCAAAGCG
PBS_2-14	15607910 15607911 15607912	+	15607910	Rv0770	863164	863183	863159	GCCGGCGCCGATGCAGAGCG
PBS_2-15	15608746	-	15608746	Rv1608c	1807843	1807862	1807902	CCCGACGACGATGCACGCCG
PBS_2-16	15607364	-	15607364	Rv0223c	267789	267808	267862	GCCGGCGACGATGCCGAGCG
PBS_2-17	15609338	+	15609338	Rv2201	2464865	2464884	2464752	GCGGGCGACGATGCGGGCCG
PBS_2-18	15608954	+	15608954	Rv1817	2059450	2059469	2058961	GCCGGCGACGATGCAGTGGG
PBS_2-19	15610102 15610103	-	15610103	Rv2966c	3319540	3319559	3319662	GCCGGCGACGATGCAGTGGG
PBS_2-20	15610548	+	15610548	Rv3412	3831580	3831599	3831520	CCCGGTGACGATGCGCGCCG
PBS_2-21	15608954	+	15608954	Rv1817	2059527	2059546	2058961	GCCGGCGACGATGCAGTGGG
PBS_2-22	15608528 15608529 15608530	+	15608528	Rv1389	1564272	1564291	1564267	CCGGCCGACGATGCGGGCCG
PBS_2-23	15608967 15608968 15608969	+	15608967	Rv1830	2074438	2074457	2074438	CGCGGCGACGATGCGCGCCG
PBS_2-24	15607999 15608000	+	15607999	Rv0859	954936	954955	954921	CCGGGCGACGATGCGCGCCG
PBS_2-25	15608807 15608808 15608809	+	15608807	Rv1669	1895471	1895490	1895343	CGTGGCGACGATGCGGGCTG
PBS_2-26	15608807 15608808 15608809	+	15608807	Rv1669	1895528	1895547	1895343	CGTGGCGACGATGCGGGCTG
PBS_2-27	15608807 15608808 15608809	+	15608807	Rv1669	1895357	1895376	1895343	CGTGGCGACGATGCGGGCTG
PBS_2-28	15608807 15608808 15608809	+	15608807	Rv1669	1895414	1895433	1895343	CGTGGCGACGATGCGGGCTG
PBS_2-29	15610782	-	15610782	Rv3646c	4087533	4087552	4087609	CTCGGCGACGATGCGGTCCC
PBS_2-30	15608469 57116850	-	57116850	Rv1330c	1500572	1500591	1500660	CCGGGCGACGCTGCGGACCG
PBS_2-31	15610353	-	15610353	Rv3217c	3594432	3594451	3594467	CCGTGTGACGATGCGGGCCG
PBS_2-32	15610353	-	15610353	Rv3217c	3594376	3594395	3594467	CCGTGTGACGATGCGGGCCG
PBS_2-33	15610131	+	15610131	Rv2994	3351096	3351115	3350994	CCGGGCGACGATTCGGGCCG
PBS_2-34	15610353	-	15610353	Rv3217c	3594320	3594339	3594467	CCGTGTGACGATGCGGGCCG
PBS_2-35	15608821 15608822	+	15608821	Rv1683	1907462	1907481	1907321	TCGGGTGACGATGCGGGCCG
PBS_2-36	15609985 57117028 15609987 15609988	-	15609988	Rv2851c	3160555	3160574	3160579	GCCGGCGACGATACAGTGGG
PBS_2-37	15607571 15607572 15607573 15607574 15607575	+	15607571	Rv0430	518413	518432	518397	CGCGCCGACGATACGCGCCG
PBS_2-38	15610782	-	15610782	Rv3646c	4087476	4087495	4087609	TTCGGCGACGATGCGGATCT
PBS_2-39	57117116 57117117	+	57117116	Rv3511	3939295	3939314	3939258	CGCGGCGACGCTGCAGATCA
PBS_2-40	15610353	-	15610353	Rv3217c	3594264	3594283	3594467	TGGTGTGACGATGCGGGCCG
PBS_2-41	448824761 15608788	+	448824761	Rv1649	1858644	1858663	1858538	CTCCGCGACGATGCGGGCGG
PBS_2-42	15608374 15608375 15608376 15608377 15608378	+	15608374	Rv1234	1376841	1376860	1376827	CCCGGCAACGATGCTCGCCG
PBS_2-43	15610470	+	15610470	Rv3334	3720892	3720911	3720783	CACAGCGCCGATGCAGTCTG
PBS_2-44	15607234	+	15607234	Rv0092	100529	100548	100452	GCCGCCGCCGATGTTGAGCG
PBS_2-45	57116774	+	57116774	Rv0747	838088	838107	838053	CTCGCCGGTGATGCAGATCG
PBS_2-46	57116832 15608262	+	57116832	Rv1121	1243605	1243624	1243505	CCCGGCCAGGATGTAGACCG
PBS_2-47	57116765 15607779 15607780 15607781	+	57116765	Rv0638	733610	733629	733326	TTCGACGACGATGCAGGCAC
PBS_2-48	15610938	-	15610938	Rv3802c	4264542	4264561	4264562	CCAGGTGCCGATGCGAGCTG
PBS_2-49	15608954	+	15608954	Rv1817	2059110	2059129	2058961	TCTGTCGCTGATACAGATCG
PBS_2-50	15610862	+	15610862	Rv3726	4171289	4171308	4171144	GTTGACGACGATGCCGACGC
PBS_2-51	15610660	+	15610660	Rv3524	3960728	3960747	3960714	CCGGGCGACGCCGCAGACCA
PBS_2-52	15608384	+	15608384	Rv1244	1386770	1386789	1386678	CGCGCCGACGGTGTGGATCG
PBS_2-53	15607689 15607690	-	15607690	Rv0550c	640987	641006	641095	GACGCCGCCGATGCCGTGCA
PBS_2-54	15609565 15609566	+	15609565	Rv2428	2726171	2726190	2725478	CGCTTTGATGATGAGGAGAG
PBS_2-55	15610528	-	15610528	Rv3392c	3808441	3808460	3808460	CGCGACGACGATACGCTATC
PBS_2-56	15610910 15610911	+	15610910	Rv3774	4218826	4218845	4218826	ACTGGCCACGCTACGGTCTG
PBS_2-57	57116791 15607989 15607990	+	57116791	Rv0848	944812	944831	944736	TCCGGCCCCGATGCAGAAGC
PBS_2-58	57117050	-	57117050	Rv3022A	3381267	3381286	3381374	GGGTCCGCCGATAGAGACCG
PBS_2-59	15611044 15611045 15611046 15611047 15611048	+	15611044	Rv3908	4393378	4393397	4393074	CTGGCCGACGATGGGCGCTC
PBS_2-60	15608527	+	15608527	Rv1388	1563451	1563470	1563389	ATGTCCGATGATGCTGAGCA
PBS_2-61	15608954	+	15608954	Rv1817	2059492	2059511	2058961	CGAAGCGATGACGAGGAGCG
PBS_2-62	15608954	+	15608954	Rv1817	2059569	2059588	2058961	CGAAGCGATGACGAGGAGCG
PBS_2-63	15608528 15608529 15608530	+	15608528	Rv1389	1564346	1564365	1564267	CCAGCTCACAATTCAGGCCG
PBS_2-64	15608899 15608900	-	15608900	Rv1762c	1995914	1995933	1996151	GACGCCGCCGATGCCCTGGG
PBS_2-65	15607908 15607909	+	15607908	Rv0768	860873	860892	860711	CCAATCGATGATGAGAGTCG
PBS_2-66	15609632 15609633 15609634	-	15609634	Rv2497c	2812154	2812173	2812354	AGCGCCGACGCTAAGGATGG
PBS_2-67	15610175 15610176 15610177 15610178 15610179 15610180	-	15610180	Rv3043c	3405074	3405093	3405135	GTCGACCCCGATTCGCGCGG
PBS_2-68	15607300	+	15607300	Rv0158	186762	186781	186624	GGCAGCGACGATAGCGAGTA
PBS_2-69	15610563 15610564	-	15610564	Rv3428c	3846670	3846689	3846970	GGTGTTGATGGTGCGAAGCG
PBS_2-70	15610539 15610540	-	15610540	Rv3404c	3824607	3824626	3824701	GGCTCCGCTGATGGGCGCTG
PBS_2-71	15608301 15608302 15608303 15608304 15608305	+	15608301	Rv1161	1287301	1287320	1287021	ACCGCTCATGACGAGGAGGG
PBS_3-1	15607623 15607624	+	15607623	Rv0482	570517	570530	570513	GGTCAGGCTACCCT
PBS_3-2	57116948	+	57116948	Rv2123	2381024	2381037	2380945	GGTTAGGCTACCCT
PBS_3-3	15609902	+	15609902	Rv2765	3074483	3074496	3074472	GGTCAGCCTAGCGG
PBS_3-4	15610538	-	15610538	Rv3402c	3822015	3822028	3822261	GGTAAGGCTAACCT
PBS_3-5	15607273 15607274	-	15607274	Rv0132c	160853	160866	160868	CGCCAGGCTAACCG
PBS_3-6	15608657 448824758	+	15608657	Rv1519	1710687	1710700	1710604	GGTAAGGCTAGCCT
PBS_3-7	15607919	-	15607919	Rv0779c	873327	873340	873342	CGCCAGCCTATCCG
PBS_3-8	15610306	+	15610306	Rv3170	3538387	3538400	3538363	GGTGAGGCTATCCG
PBS_3-9	15609258 57116947	-	57116947	Rv2122c	2381023	2381036	2381070	GGGTAGCCTAACCT
PBS_3-10	15610171	-	15610171	Rv3034c	3395084	3395097	3395378	GGTGAGGGTAACCG
PBS_3-11	15610961	-	15610961	Rv3825c	4299794	4299807	4299811	CGTCAGACTACCGG
PBS_3-12	448824741	-	448824741	Rv0204c	243368	243381	243383	GGCAAGCGTAACGG
PBS_3-13	15609182	-	15609182	Rv2045c	2291253	2291266	2291268	CGACAGGCTAGCCG
PBS_3-14	15607539 15607540 15607541	-	15607541	Rv0400c	479773	479786	479788	CGCGAGGCTACCGG
PBS_3-15	15610865	+	15610865	Rv3729	4178104	4178117	4178071	GGCCACGCTATCGG
PBS_3-16	15607622	-	15607622	Rv0481c	570521	570534	570538	CGTAAGGGTAGCCT
PBS_3-17	15607344	+	15607344	Rv0203	241339	241352	241293	CGCGAGCCTACCGA
PBS_3-18	15609261	-	15609261	Rv2124c	2386277	2386290	2386292	GGTCAGCCTACGGC
PBS_3-19	15609121	-	15609121	Rv1984c	2228660	2228673	2228990	CCTAAGGCTACCGT
PBS_3-20	57116831	-	57116831	Rv1116A	1241615	1241628	1241632	GCTCAGGGTACCCG
PBS_3-21	15609227	+	15609227	Rv2090	2347328	2347341	2347325	AGCCAGGTTAACCG
PBS_3-22	15609277 57116951	-	57116951	Rv2141c	2401951	2401964	2402192	GCTAAGGCTATCGG
PBS_3-23	15607365	-	15607365	Rv0224c	268645	268658	268662	CGATAGCCTAGCGG
PBS_3-24	15608767	+	15608767	Rv1629	1830564	1830577	1830562	GTCCAGCCTACCGA
PBS_3-25	15610529	+	15610529	Rv3393	3808440	3808453	3808438	GGATAGCGTATCGT
PBS_3-26	15610638 15610639	-	15610639	Rv3503c	3922264	3922277	3922470	GGTCAGGGTAAGGA
PBS_3-27	15610526 15610527	+	15610526	Rv3390	3804850	3804863	3804792	GGGCAGGCTATCGC
PBS_3-28	15610366	-	15610366	Rv3230c	3608296	3608309	3608363	GGTTACGGTACCGT
PBS_3-29	15607593	+	15607593	Rv0452	542007	542020	541911	ACTAAGCCTAGCCT
PBS_3-30	15608424	+	15608424	Rv1284	1437140	1437153	1437118	GGACAGGGTAGCGA
PBS_3-31	15610803	+	15610803	Rv3667	4107594	4107607	4107085	GGCCACCGTAACCG
PBS_3-32	15610165 15610166	-	15610166	Rv3029c	3389082	3389095	3389100	AGGCAGGCTAACCC
PBS_3-33	57116795 57116796	-	57116796	Rv0916c	1021911	1021924	1022086	GGCGAGCGTAACGC
PBS_3-34	15608425 15608426 15608427 15608428	+	15608425	Rv1285	1437826	1437839	1437816	CGTCAGCCTAGGGC
PBS_3-35	15607356	-	15607356	Rv0215c	258887	258900	258912	TGGCAGGCTATCGG
PBS_3-36	15610054	+	15610054	Rv2917	3226289	3226302	3226286	CGCCAGCCTAATGG
PBS_3-37	15610134	+	15610134	Rv2997	3355072	3355085	3355070	CGATAGCGTATCGG
PBS_3-38	15608355	-	15608355	Rv1215c	1359447	1359460	1359471	CTTTAGGGTAACGG
PBS_3-39	57116868 15608599 15608600 15608601 15608602 15608603 15608604	+	57116868	Rv1460	1646141	1646154	1646139	GTGCAGCCTAACGG
PBS_3-40	15609518 15609519 15609520	-	15609520	Rv2383c	2675876	2675889	2675935	AGATAGGGTAACCA
PBS_3-41	15608296	+	15608296	Rv1156	1282010	1282023	1281873	CGCGAGGCTAGGCT
PBS_3-42	15610910 15610911	+	15610910	Rv3774	4218829	4218842	4218826	GGCCACGCTACGGT
PBS_3-43	15609313	+	15609313	Rv2176	2437890	2437903	2437887	CGTTAGGCTTCCGT
PBS_3-44	15610416 15610417 15610418 15610419 15610420	+	15610416	Rv3280	3662015	3662028	3662013	CCCCAGCCTAAGGA
PBS_3-45	15609875 15609876	-	15609876	Rv2739c	3053216	3053229	3053232	TGTCAGCCTACGGC
PBS_3-46	15608057	+	15608057	Rv0917	1021865	1021878	1021644	GCCTAGCGTAACGC
PBS_3-47	15610697 15610698 15610699 15610700 15610701	+	15610697	Rv3561	4001593	4001606	4001590	CTGTAGGCTAACCT
PBS_3-48	15610142	-	15610142	Rv3005c	3364692	3364705	3364708	CGACAGGCTACGGA
PBS_3-49	57116847	-	57116847	Rv1322A	1485775	1485788	1485861	CTTCAGGTTACCGT
PBS_3-50	57116690	-	57116690	Rv0105c	124323	124336	124373	ACCCACGCTACCGT
PBS_3-51	15607585 15607586 15607587 15607588 15607589 15607590 15607591 15607592	-	15607592	Rv0451c	542011	542024	542141	ACTTAGGCTAGGCT
PBS_3-52	448824759	+	448824759	Rv1537	1739657	1739670	1739645	GACGAGCGTAACGT
PBS_3-53	15607346	+	15607346	Rv0205	243218	243231	243215	CTTAAGGGTAACCG
PBS_3-54	15609669 15609670 15609671 15609672	-	15609672	Rv2535c	2860434	2860447	2860451	ATTCAGCGTAGCGA
PBS_3-55	15609524	+	15609524	Rv2387	2680015	2680028	2680006	ATGTAGCCTAACCT
PBS_3-56	15608461 15608462	+	15608461	Rv1321	1484223	1484236	1484218	CGTCAGCGTAGTGT
PBS_3-57	15610815 15610816	+	15610815	Rv3679	4118694	4118707	4118692	CGCGAGCTTATCGG
PBS_3-58	15608401 15608402	-	15608402	Rv1262c	1410415	1410428	1410430	CGGCAGCGTATCCC
PBS_3-59	15609033 15609034	-	15609034	Rv1897c	2144924	2144937	2144939	AATGAGCCTACCCA
PBS_3-60	15608804 15608805 15608806	-	15608806	Rv1668c	1895350	1895363	1895724	CGCCACGCTAGGGT
PBS_3-61	15608959 15608960 15608961 15608962	+	15608959	Rv1822	2068887	2068900	2068884	GCCCAGCGTAAGCG
PBS_3-62	15610143	+	15610143	Rv3006	3364536	3364549	3364533	TGTCAGGGTAAGGC
PBS_3-63	15609647	-	15609647	Rv2510c	2827140	2827153	2827156	GCTCAGCGTAGGCG
PBS_3-64	57116836 57116837	-	57116837	Rv1169c	1300288	1300301	1300303	AGGCACCCTACCGG
PBS_3-65	57116848	-	57116848	Rv1325c	1490027	1490040	1490116	AGAAAGGCTAAGCG
PBS_3-66	15609521 57116980	+	15609521	Rv2384	2675877	2675890	2675838	GGTTACCCTATCTT
PBS_3-67	448824809 15610466	+	448824809	Rv3329	3714344	3714357	3714333	CCCGAGCCTAGCGC
PBS_3-68	15607556 15607557 15607558	+	15607556	Rv0415	501021	501034	501019	CGTGACGCTAGCGC
PBS_3-69	15610973 15610974	-	15610974	Rv3838c	4312732	4312745	4312764	GGTAAGCCTAAGTT
PBS_3-70	15608882 15608883	-	15608883	Rv1745c	1972000	1972013	1972137	AGCAAGCGTAAGGA
PBS_3-71	15610975 15610976	+	15610975	Rv3839	4312733	4312746	4312670	ACTTAGGCTTACCT
PBS_3-72	15610542 15610543 15610544	+	15610542	Rv3406	3825271	3825284	3825269	GGCTACAGTAACCG
PBS_3-73	15608984 15608985 15608986 15608987 15608988 15608989 15608990	+	15608984	Rv1847	2096735	2096748	2096600	GGGCAGCCTTGCCT
PBS_3-74	15608066 15608067	-	15608067	Rv0927c	1034835	1034848	1034902	CACTAGGTTAACGG
PBS_3-75	15609073 15609074 15609075 15609076 57116930 15609078	+	15609073	Rv1936	2187194	2187207	2187160	TGCGAGGTTACCCG
PBS_3-76	15607607	+	15607607	Rv0466	556310	556323	556307	ACCGAGCGTACCGG
PBS_3-77	15610528	-	15610528	Rv3392c	3808439	3808452	3808460	CGATACGCTATCCC
PBS_3-78	15608232	-	15608232	Rv1092c	1220521	1220534	1220573	CGCCAGTGTATCCA
PBS_3-79	15610747	+	15610747	Rv3611	4052934	4052947	4052884	GTCCAGGTTACCGC
PBS_3-80	15609559	+	15609559	Rv2422	2718837	2718850	2718809	GGCCAGCTTACTGG
PBS_3-81	448824785	+	448824785	Rv2402	2698460	2698473	2698246	CGCGAGGCTAAAGC
PBS_3-82	15608390	+	15608390	Rv1250	1394006	1394019	1393983	CCTCAGGCTAATGC
PBS_3-83	15608469 57116850	-	57116850	Rv1330c	1500645	1500658	1500660	CCCCAGGATACCCA
PBS_3-84	15607503	+	15607503	Rv0362	439755	439768	439650	AGCAACCGTAGCCG
PBS_3-85	15610977	+	15610977	Rv3841	4314109	4314122	4313981	GGAAAGCCTTTCCT
PBS_3-86	15609119 345462040	-	345462040	Rv1982A	2226195	2226208	2226243	ATACAGCGTATCCA
PBS_3-87	57116981	-	57116981	Rv2386c	2680014	2680027	2680764	GGTTAGGCTACATT
PBS_3-88	15607917 15607918	+	15607917	Rv0777	869766	869779	869764	GCCCAGGGTATGGC
PBS_3-89	15609595	+	15609595	Rv2458	2759544	2759557	2759489	CCCGACGCTACCCG
PBS_3-90	15608042 15608043 15608044	-	15608044	Rv0904c	1008191	1008204	1008206	GGTCAGCCTATATA
PBS_3-91	15609442 57116962 57116963	+	15609442	Rv2305	2575601	2575614	2575226	ACCTAGGTTATCGC
PBS_3-92	15609137 15609138	+	15609137	Rv2000	2245144	2245157	2245139	GATAAGGCTACGGC
PBS_3-93	15610961	-	15610961	Rv3825c	4299618	4299631	4299811	AGTTAGGCTACGTA
PBS_3-94	448815308	-	448815308	Rv0530A	622313	622326	622328	CCTGAGCCTACGGC
PBS_3-95	15607737	-	15607737	Rv0597c	696910	696923	697153	CGGCAGCGTATTCT
PBS_3-96	15608488 15608489	+	15608488	Rv1348	1512838	1512851	1512606	GGTAAGGCAACCCT
PBS_3-97	15607598	-	15607598	Rv0457c	549627	549640	549674	GCTCACACTACCGC
PBS_3-98	15608488 15608489	+	15608488	Rv1348	1512635	1512648	1512606	GCTTAGGTTAGGCA
PBS_3-99	15609580	+	15609580	Rv2443	2740591	2740604	2740362	CTCGACGCTACCGG
PBS_3-100	57117029 15609991 57117030 15609993	+	57117029	Rv2853	3162094	3162107	3162062	TCCCAGGTTATCCC
PBS_3-101	15608980 57116925 15608982 15608983	-	15608983	Rv1846c	2096734	2096747	2096876	GGCAAGGCTGCCCT
PBS_3-102	57116855	-	57116855	Rv1374c	1547582	1547595	1547831	AGACAAGCTACCGA
PBS_3-103	57117086 57117087	-	57117087	Rv3306c	3694036	3694049	3694053	GGCGAGCTTAACTG
PBS_3-104	15608864 15608865	+	15608864	Rv1726	1951754	1951767	1951752	CACCAGGCTAGTCG
PBS_3-105	15607276	+	15607276	Rv0134	161639	161652	161475	CGTCAGGCTGAGCT
PBS_3-106	15610568 15610569 15610570 15610571	-	15610571	Rv3435c	3854993	3855006	3855014	GCTCACGGTACGGG
PBS_3-107	15608638 15608639	+	15608638	Rv1500	1690814	1690827	1690806	AGATACCCTACGGG
PBS_3-108	15609171 15609172 15609173	+	15609171	Rv2034	2281272	2281285	2281083	CGTAAGTCTAAACT
PBS_3-109	15609027	-	15609027	Rv1890c	2139695	2139708	2139740	ACCAAGCATAACGA
PBS_3-110	15608130	-	15608130	Rv0990c	1108156	1108169	1108171	TGAGAGGTTATCCA
PBS_3-111	15610853	+	15610853	Rv3717	4160977	4160990	4160914	ATTCAGCCTAGACC
PBS_3-112	15610211	+	15610211	Rv3074	3436688	3436701	3436686	TGCCAGCGTATAGC
PBS_3-113	15607867 15607868	-	15607868	Rv0728c	821490	821503	821506	CGCCACCGTACGCC
PBS_3-114	15610803	+	15610803	Rv3667	4107522	4107535	4107085	GATAAAGCTAACCG
PBS_3-115	15610150	+	15610150	Rv3013	3371735	3371748	3371731	GCAAAGCCTAATGG
PBS_3-116	15609497 15609498 15609499	-	15609499	Rv2362c	2644302	2644315	2644319	TACGAGACTATCGG
PBS_3-117	57116838	+	57116838	Rv1171	1301260	1301273	1301216	CTGGACCCTAACCT
PBS_3-118	15609277 57116951	-	57116951	Rv2141c	2402010	2402023	2402192	CCTCAAGCTAGCGC
PBS_3-119	15609170	-	15609170	Rv2033c	2281271	2281284	2281293	GTTTAGACTTACGG
PBS_3-120	15610771	+	15610771	Rv3635	4073614	4073627	4073612	GCCCACCATACCGG
PBS_3-121	57117169	+	57117169	Rv3915	4403090	4403103	4403083	GGTTAGCCTGGGGT
PBS_3-122	15607585 15607586 15607587 15607588 15607589 15607590 15607591 15607592	-	15607592	Rv0451c	542103	542116	542141	CGATAACGTAGCGT
PBS_3-123	15610622	+	15610622	Rv3486	3905677	3905690	3905567	GTCCACGGTAGGCT
PBS_3-124	15608125	-	15608125	Rv0985c	1101764	1101777	1101802	CGGTAGTCTAGCCC
PBS_3-125	57116900	-	57116900	Rv1706A	1934808	1934821	1934881	GACCAGACTTACCG
PBS_3-126	15610977	+	15610977	Rv3841	4314056	4314069	4313981	ACTTAGGCAAACCT
PBS_3-127	15608347 15608348 15608349 15608350	+	15608347	Rv1207	1351163	1351176	1351126	CTCGACGGTAACCA
PBS_3-128	15610354	+	15610354	Rv3218	3594238	3594251	3594236	CATCAGCGTAGTCA
PBS_3-129	15607947	+	15607947	Rv0807	901621	901634	901331	TGAGACCCTAAGGT
PBS_3-130	15609059 15609060	+	15609059	Rv1922	2174002	2174015	2173796	GAGCAGCGTAATCT
PBS_3-131	15607891 15607892 15607893	-	15607893	Rv0753c	845997	846010	846158	TACTAGGATATCCA
PBS_3-132	15609255	-	15609255	Rv2118c	2378370	2378383	2378385	CCGCAGCTTAGGGT
PBS_3-133	15609050	+	15609050	Rv1913	2159103	2159116	2159092	TGTCAGGCTTGACG
PBS_3-134	15610367 15610368 15610369 15610370	-	15610370	Rv3234c	3611248	3611261	3611299	GGTCGGGCTAACCG
PBS_3-135	15610438 15610439	-	15610439	Rv3303c	3691124	3691137	3691140	GGAAAGCTTAGACG
PBS_3-136	15608487	-	15608487	Rv1347c	1512842	1512855	1513046	ACTAAGGGTTGCCT
PBS_3-137	15608803	+	15608803	Rv1665	1891103	1891116	1891080	AATTATGCTATCGG
PBS_3-138	15609603	-	15609603	Rv2466c	2768969	2768982	2768985	GTCCAACTTAACCG
PBS_3-139	15610389	-	15610389	Rv3253c	3633623	3633636	3633674	TCGCAGAGTACCCA
PBS_3-140	15610428 57117084	+	15610428	Rv3292	3672300	3672313	3672298	CCGGAGACTATCGC
PBS_3-141	15610173	-	15610173	Rv3036c	3397194	3397207	3397213	GGGTAGGCTGGCGG
PBS_3-142	15609339	-	15609339	Rv2202c	2468055	2468068	2468230	TGAAAGACTAGGCA
PBS_3-143	15608487	-	15608487	Rv1347c	1512634	1512647	1513046	GCCTAACCTAAGCA
PBS_3-144	15610665 15610666 15610667	-	15610667	Rv3531c	3969091	3969104	3969342	GCTCAGACTGTCGT
PBS_3-145	15608317 15608318	+	15608317	Rv1177	1308795	1308808	1308793	GGGCAGCATAGACG
PBS_3-146	15610909	-	15610909	Rv3773c	4218833	4218846	4218848	CCAGACCGTAGCGT
PBS_3-147	15608310	+	15608310	Rv1170	1300222	1300235	1300125	TTTCACCATAACGG
PBS_3-148	15607366	+	15607366	Rv0225	268631	268644	268628	GCACACCCTACGGC
PBS_3-149	15607571 15607572 15607573 15607574 15607575	+	15607571	Rv0430	518613	518626	518397	GGGCAGGATTACCG
PBS_3-150	15610171	-	15610171	Rv3034c	3395271	3395284	3395378	GGCCAGCCTTGTGC
PBS_3-151	15610769	+	15610769	Rv3633	4071636	4071649	4071581	GCAGACCGTAGCCA
PBS_3-152	15609181	-	15609181	Rv2044c	2289637	2289650	2289684	GGAAAGGCAACCCG
PBS_3-153	15608077	-	15608077	Rv0937c	1046120	1046133	1046135	TTTCAACGTAGCCT
PBS_3-154	15610431	+	15610431	Rv3295	3676025	3676038	3675996	GCCTAGCCGAACGT
PBS_3-155	15610449 15610450 15610451	-	15610451	Rv3315c	3703901	3703914	3704101	GGTTAGGCTGGCTT
PBS_3-156	15607478 15607479	-	15607479	Rv0338c	405880	405893	405949	GAGCAGGTTATGCA
PBS_3-157	57116706	+	57116706	Rv0237	287151	287164	287072	CCGGAGCGTATGCG
PBS_3-158	15609930 15609931 15609932	-	15609932	Rv2795c	3105036	3105049	3105055	GGCTAGGTTGGCCG
PBS_3-159	15607647 15607648 15607649	+	15607647	Rv0506	596646	596659	596586	GTCTACGCTAGCTA
PBS_3-160	15608649 15608650 15608651	+	15608649	Rv1511	1702929	1702942	1702594	GTGGAGTCTAGCCT
PBS_3-161	15607818	+	15607818	Rv0678	778969	778982	778906	TTTCAGAGTACAGT
PBS_3-162	15609255	-	15609255	Rv2118c	2378315	2378328	2378385	TGGCACGCTAGACG
PBS_3-163	15608096 15608097	+	15608096	Rv0956	1067483	1067496	1067446	ACTCACGGTACTGA
PBS_3-164	15607261	+	15607261	Rv0119	143953	143966	143877	CGTTAGCGGATCGG
PBS_3-165	57116908	+	57116908	Rv1768	2000544	2000557	2000434	CGATAGCCTTTGCC
PBS_3-166	15608013	+	15608013	Rv0873	970286	970299	970245	ACTAACGTTAGCGC
PBS_3-167	15610449 15610450 15610451	-	15610451	Rv3315c	3703969	3703982	3704101	ATCGAGCTTAACTT
PBS_3-168	15610555 15610556 15610557 15610558 15610559	-	15610559	Rv3423c	3841664	3841677	3841713	CGGCAGTCTAGGGC
PBS_3-169	15607822 15607823 57116768	+	15607822	Rv0682	781345	781358	781312	TGCCAGACTGGCGG
PBS_3-170	15608234	+	15608234	Rv1094	1221944	1221957	1221855	AGTTACAGTTACCG
PBS_3-171	15608425 15608426 15608427 15608428	+	15608425	Rv1285	1437885	1437898	1437816	CGATAGGGAAGCCT
PBS_3-172	15609393	-	15609393	Rv2256c	2529984	2529997	2530003	CCGCACACTAGCGC
PBS_3-173	15609597 57116992 15609599	-	15609599	Rv2462c	2765563	2765576	2765654	TGGAAGACTAGGGC
PBS_3-174	57117078	-	57117078	Rv3229c	3607088	3607101	3607111	AGGTAACCTACGGA
PBS_3-175	15609982 15609983 57117027	-	57117027	Rv2847c	3155873	3155886	3156147	CACTAGGCTTGGCG
PBS_3-176	448824741	-	448824741	Rv0204c	243217	243230	243383	GGTTACCCTTAAGC
PBS_3-177	15609215 15609216 15609217	+	15609215	Rv2078	2335020	2335033	2334595	CACGACAGTAGCCT
PBS_3-178	15609985 57117028 15609987 15609988	-	15609988	Rv2851c	3160558	3160571	3160579	GGCGACGATACAGT
PBS_3-179	15607691	-	15607691	Rv0551c	642871	642884	642888	TCCAAGCGTAGTGA
PBS_3-180	15610078 15610079	+	15610078	Rv2941	3283036	3283049	3282716	GGTAACGCAAGCCA
PBS_3-181	15610545 15610546 15610547	-	15610547	Rv3411c	3831710	3831723	3831725	CTCTACACTACGCA
PBS_3-182	15608630	+	15608630	Rv1492	1681971	1681984	1681967	TCGGAGCGTACGGG
PBS_3-183	57116809	-	57116809	Rv0980c	1096686	1096699	1096821	GTCAAGAGTAGGGC
PBS_3-184	15607991	-	15607991	Rv0851c	948472	948485	948558	AAATAGGGTTGCGT
PBS_3-185	15607364	-	15607364	Rv0223c	267816	267829	267862	GGGTAGGGTGACGC
PBS_3-186	15609338	+	15609338	Rv2201	2464840	2464853	2464752	ACGCAGCGTAGACC
PBS_3-187	15607287 15607288	+	15607287	Rv0145	171176	171189	171127	GTATAGGTTACCTA
PBS_3-188	15608045 15608046 15608047 15608048	+	15608045	Rv0905	1008183	1008196	1008181	GATGAGGCTATATA
PBS_3-189	57116815	-	57116815	Rv1046c	1169245	1169258	1169422	CACCAGGTTTCCCC
PBS_3-190	15609144	-	15609144	Rv2007c	2256595	2256608	2256616	CGTAAGTTTATGGC
PBS_3-191	15610353	-	15610353	Rv3217c	3594450	3594463	3594467	CACGAGCTTAGGCC
PBS_3-192	15607303	+	15607303	Rv0161	190517	190530	190440	AACGAGAGTAAGGC
PBS_3-193	15608671 15608672	+	15608671	Rv1533	1733554	1733567	1733551	AGGTAATCTACCCT
PBS_3-194	15607576 15607577 15607578 57116730 15607580	-	15607580	Rv0439c	528415	528428	528607	GCCAACGTTATTCT
PBS_3-195	15609169	+	15609169	Rv2032	2278973	2278986	2278933	GACCAGCCCATCGT
PBS_3-196	15609611 15609612 15609613 15609614	-	15609614	Rv2477c	2784069	2784082	2784122	CGCGAGGTAACCCG
PBS_3-197	15610213 57117053 15610215	+	15610213	Rv3076	3439014	3439027	3438974	TTAAACCGTAGCGA
PBS_3-198	15609600	+	15609600	Rv2463	2765572	2765585	2765292	TTCCAAACTAGCGA
PBS_3-199	15608881	+	15608881	Rv1743	1968950	1968963	1968911	CATTAGCCTTATGC
PBS_3-200	15607518	+	15607518	Rv0377	454391	454404	454373	ACGCACGCTTCCCA
PBS_3-201	15608798 15608799 15608800 15608801	+	15608798	Rv1660	1874101	1874114	1874052	CTCTAGGCGACCCG
PBS_3-202	15609513	-	15609513	Rv2376c	2656182	2656195	2656214	ACACAGACTTGCCC
PBS_3-203	15607452	+	15607452	Rv0311	379157	379170	379149	GGGTAGCTTTGGGG
PBS_3-204	15609759	+	15609759	Rv2622	2948588	2948601	2948559	AGTAAGTTTACACA
PBS_3-205	15609915 57117025	-	57117025	Rv2779c	3086794	3086807	3086819	CGATACTGTACGCT
PBS_3-206	15609121	-	15609121	Rv1984c	2228741	2228754	2228990	GCTCACCGTTGGGA
PBS_3-207	15609328	+	15609328	Rv2191	2453800	2453813	2453273	AGGGAGCGTTTGCG
PBS_3-208	15610996 15610997	+	15610996	Rv3860	4336579	4336592	4336082	CCCCAGAGTTTGCG
PBS_3-209	15608907 15608908 15608909	+	15608907	Rv1769	2002479	2002492	2002471	ACCCAGGCCAACCC
PBS_3-210	15608896	+	15608896	Rv1758	1989009	1989022	1989007	CCCCATCCTTTCCA
PBS_3-211	15610803	+	15610803	Rv3667	4107736	4107749	4107085	GCCCAGCTCAACCT
PBS_3-212	15609414	-	15609414	Rv2277c	2550049	2550062	2550064	CCCCATCCTTTCCA
PBS_3-213	15610127	-	15610127	Rv2990c	3347876	3347889	3347981	CTATAGAGTTTCGG
PBS_3-214	15610390	+	15610390	Rv3254	3633649	3633662	3633585	GCGTAGGGAACCCG
PBS_3-215	15607597	-	15607597	Rv0456c	546826	546839	547075	CTTGACCCTTAGGG
PBS_3-216	15608129	-	15608129	Rv0989c	1107424	1107437	1107442	CCATACCTTATCTT
PBS_3-217	15609123	+	15609123	Rv1986	2229943	2229956	2229903	AATAATGCTAATGT
PBS_3-218	15609032	+	15609032	Rv1895	2142461	2142474	2141870	AGGTACGCGAACCT
PBS_3-219	15609024	+	15609024	Rv1887	2136013	2136026	2135868	ACAAACGGTATGGC
PBS_3-220	15608685	+	15608685	Rv1547	1747635	1747648	1747627	AGACACACTTTGCG
PBS_3-221	15607412	-	15607412	Rv0271c	328534	328547	328574	CGCTAGCCAACGTT
PBS_3-222	15608630	+	15608630	Rv1492	1682109	1682122	1681967	AGCAAGCCCAAGCA
PBS_3-223	15608790 15608791 15608792 15608793 15608794 15608795 15608796 15608797	+	15608790	Rv1652	1865458	1865471	1865383	TGTGAGGGAAAACG
PBS_3-224	57117004 15609739	+	57117004	Rv2601A	2930050	2930063	2929960	AAAAACAGTATGCT
PBS_3-225	15610434 15610435 15610436 15610437	-	15610437	Rv3301c	3687670	3687683	3687684	GGCTACGCCAAGCG
PBS_3-226	15609757 15609758	-	15609758	Rv2621c	2948586	2948599	2948635	TGTAAACTTACTGC
PBS_3-227	15607816 15607817	-	15607817	Rv0677c	778973	778986	778989	TTTCACTGTACTCT
PBS_3-228	15607692 15607693 15607694 15607695 15607696 15607697 57116754	+	15607692	Rv0552	642814	642827	642812	GGCAAGACTAGAAC
PBS_3-229	15610156 57117047	-	57117047	Rv3020c	3379435	3379448	3380329	GCCGATGCTGCCGG
PBS_3-230	15609198	-	15609198	Rv2061c	2317151	2317164	2317168	GGCGAGCAGACGCA
PBS_3-231	15607458	-	15607458	Rv0317c	386166	386179	386304	GGTGATGCTGAACG
PBS_3-232	57116954	-	57116954	Rv2188c	2451226	2451239	2451246	CGCGAGCAGACGCA
PBS_3-233	15607826	+	15607826	Rv0686	786019	786032	786012	GGCCACCAGACGCA
PBS_3-234	15610199	+	15610199	Rv3062	3425439	3425452	3425428	AGCGGCACTACCGG
PBS_3-235	15609394 15609395	-	15609395	Rv2258c	2532031	2532044	2532244	GGTGACGATGCAGA
PBS_3-236	15607794 15607795	+	15607794	Rv0654	749947	749960	749930	CAAGGGCGTACCGT
PBS_3-237	15607530 15607531 15607532	+	15607530	Rv0389	468280	468293	468002	TGCGAAAATAGACA
PBS_3-238	15608094 15608095	+	15608094	Rv0954	1064990	1065003	1064963	CGCCGGGCAAGCGG
PBS_3-239	57116692	+	57116692	Rv0124	149406	149419	149225	GGCGACAATTTTGG
PBS_3-240	15608493 15608494 15608495 15608496	-	15608496	Rv1356c	1525171	1525184	1525292	CGTCAAAGTAATAT
PBS_3-241	57117067	-	57117067	Rv3159c	3529271	3529284	3529337	TTTCACGAAATCGC
PBS_3-242	15607684 15607685	-	15607685	Rv0545c	637470	637483	637582	GACCAGCAGAATCA
PBS_3-243	15609148	-	15609148	Rv2011c	2259304	2259317	2259325	GATGACAATATATT
PBS_3-244	15608137 15608138 15608139	+	15608137	Rv0997	1113804	1113817	1113461	GCTAAGACATGTGT
PBS_3-245	15608704	-	15608704	Rv1566c	1774724	1774737	1774859	TGTCAAAGTGTCTG
PBS_3-246	15608580	+	15608580	Rv1442	1619687	1619700	1619685	CTGCAGTCTAAAAC
PBS_3-247	15608345 15608346	+	15608345	Rv1205	1348653	1348666	1348625	CGACATTCGAGCGG
PBS_3-248	15609583 15609584 15609585 15609586	-	15609586	Rv2449c	2751639	2751652	2751661	AAAGACGCAAAAGC
PBS_3-249	15610652	+	15610652	Rv3516	3952483	3952496	3952471	TGTTACATTTCTTG
PBS_3-250	57117100 15610519	-	15610519	Rv3383c	3799117	3799130	3799242	TGCGAATGTACATG
PBS_3-251	15607979	+	15607979	Rv0839	935501	935514	935491	AGTGAAATAAATGT
PBS_3-252	15607632	+	15607632	Rv0491	580590	580603	580582	GACGACGATGCAGA
PBS_3-253	15607629	+	15607629	Rv0488	577348	577361	577339	GACGACGATGCAGA
PBS_3-254	15610163 448824798	-	448824798	Rv3027c	3387053	3387066	3387074	CGCGAGCAGTCGCA
PBS_3-255	15610588	+	15610588	Rv3452	3873415	3873428	3873406	AGTAAGCCCATAAA
PBS_3-256	57116896	+	57116896	Rv1646	1855638	1855651	1855455	GAAAAATGTTGCTT
PBS_3-257	15607562 15607563 15607564	-	15607564	Rv0423c	510361	510374	510376	CGGCATCGGGCCGT
PBS_3-258	15607910 15607911 15607912	+	15607910	Rv0770	863170	863183	863159	GCCGATGCAGAGCG
PBS_3-259	15607933	+	15607933	Rv0793	886650	886663	886647	ACGTATTAAAACGT
PBS_3-260	15609310 15609311	+	15609310	Rv2173	2434576	2434589	2434537	AATGGGGCCACCGG
PBS_3-261	15610220 15610221 15610222 15610223 15610224 15610225 15610226	+	15610220	Rv3083	3448439	3448452	3448427	GAAAATGATAAAAG
PBS_3-262	15608636	-	15608636	Rv1498c	1689949	1689962	1690133	GGGTATCTGGTCGA
PBS_4-1	15607562 15607563 15607564	-	15607564	Rv0423c	510324	510338	510376	GCGCTAGCGTGGGGG
PBS_4-2	15610367 15610368 15610369 15610370	-	15610370	Rv3234c	3611236	3611250	3611299	CCGTTAGCGTGGGCG
PBS_4-3	15608469 57116850	-	57116850	Rv1330c	1500612	1500626	1500660	CCGATACCGTGGCGG
PBS_4-4	15608094 15608095	+	15608094	Rv0954	1065060	1065074	1064963	GCGCTAGCGTGGTTG
PBS_4-5	15607404 15607405	-	15607405	Rv0264c	316438	316452	316510	GCGCTACCGTCGACG
PBS_4-6	15609746 15609747 15609748 57117006 15609750 15609751	-	15609751	Rv2614c	2943307	2943321	2943375	CCGATAGCATGGTCG
PBS_4-7	15608807 15608808 15608809	+	15608807	Rv1669	1895578	1895592	1895343	GCTCTAGCGTGGCGG
PBS_4-8	57116711	-	57116711	Rv0275c	331677	331691	331747	CCGGTATCGTGCCCG
PBS_4-9	15608807 15608808 15608809	+	15608807	Rv1669	1895407	1895421	1895343	GCTCTAGCGTGGCGA
PBS_4-10	15608807 15608808 15608809	+	15608807	Rv1669	1895464	1895478	1895343	GCTCTAGCGTGGCGA
PBS_4-11	15608807 15608808 15608809	+	15608807	Rv1669	1895521	1895535	1895343	GCTCTAGCGTGGCGA
PBS_4-12	15607542	+	15607542	Rv0401	479773	479787	479754	CCGGTAGCCTCGCGG
PBS_4-13	15607644 15607645	-	15607645	Rv0504c	595440	595454	595463	CCGTTAGCCTGGCGA
PBS_4-14	15607395 57116707 57116708	-	57116708	Rv0256c	309588	309602	309698	GCCTTAACGTGGCTG
PBS_4-15	448824803	-	448824803	Rv3241c	3621468	3621482	3621569	GGGCTAACGTCGAGA
PBS_4-16	15607902 15607903 15607904 15607905 15607906 15607907	-	15607907	Rv0767c	860712	860726	860911	CCGATAGCTTGGACA
PBS_4-17	15607561	-	15607561	Rv0420c	507042	507056	507131	GCGTTAACATGGTTG
PBS_4-18	15607996 57116792	+	15607996	Rv0856	952752	952766	952712	TTGCTAGCGTGAACG
PBS_4-19	15607443 15607444	+	15607443	Rv0302	364505	364519	364470	GCGCTAACGTAACTG
PBS_4-20	15610078 15610079	+	15610078	Rv2941	3283318	3283332	3282716	CCGGTAACGTGATGC
PBS_4-21	15608280	+	15608280	Rv1140	1267187	1267201	1266986	CCCGTATCGTCGCCG
PBS_4-22	15607259	+	15607259	Rv0117	141156	141170	141023	GCGTTAGCCTCAGCG
PBS_4-23	15609729 15609730 15609731	-	15609731	Rv2594c	2925417	2925431	2925491	CCGCTAGCGTATCGA
PBS_4-24	15610621	-	15610621	Rv3485c	3905707	3905721	3905771	CCGATATCGTTGCCC
PBS_4-25	57116936	+	57116936	Rv2013	2260453	2260467	2259821	CCACTACCCTGCCCG
PBS_4-26	15607275	+	15607275	Rv0133	160853	160867	160783	CGGTTAGCCTGGCGA
PBS_4-27	15608807 15608808 15608809	+	15608807	Rv1669	1895350	1895364	1895343	ACCCTAGCGTGGCGA
PBS_4-28	15610467 15610468	+	15610467	Rv3331	3717004	3717018	3716995	CCGATACCTTCGGCG
PBS_4-29	57116839	-	57116839	Rv1172c	1302748	1302762	1302930	GCGATACCATCCGTG
PBS_4-30	15607827 15607828	+	15607827	Rv0687	787066	787080	786947	CTGCTAGCCTGACAG
PBS_4-31	15609869 15609870	-	15609870	Rv2733c	3046535	3046549	3046820	GCCGTACCATGGCCC
PBS_4-32	15610645 15610646	-	15610646	Rv3510c	3939581	3939595	3939616	CGGATAGCATCACGA
PBS_4-33	15610268 15610269 15610270	-	15610270	Rv3134c	3501308	3501322	3501333	CCCCTAACGTCGATT
PBS_4-34	15607774	-	15607774	Rv0634c	731092	731106	731112	GCATTAACGTGTCCC
PBS_4-35	15609257	-	15609257	Rv2120c	2379743	2379757	2379805	CCCATAACGTCTGTG
PBS_4-36	15607277	-	15607277	Rv0135c	163341	163355	163365	CTCCTAACGTCCCTG
PBS_4-37	15607883 15607884	-	15607884	Rv0744c	835007	835021	835153	GCTCTAGCGTCAGCC
PBS_4-38	15607994 15607995	+	15607994	Rv0854	951167	951181	951119	TCGCTATCGTGCGGC
PBS_4-39	15607782 15607783 15607784	-	15607784	Rv0644c	739244	739258	739326	CGGATAGCATGCCTC
PBS_4-40	57116710	-	57116710	Rv0265c	317505	317519	317524	GCGATACCCTCACGC
PBS_4-41	448824767 15609018 15609019 15609020 15609021 15609022 15609023	-	15609023	Rv1886c	2136141	2136155	2136257	GGGATAGCGTGGTCT
PBS_4-42	15608539	+	15608539	Rv1401	1576798	1576812	1576797	CCGGTACCGTACGCA
PBS_4-43	57117015 57117016	+	57117015	Rv2691	3009240	3009254	3009210	GCGGTAGCGTTCCCT
PBS_4-44	15609989	-	15609989	Rv2852c	3162093	3162107	3162267	GGGATAACCTGGGAG
PBS_4-45	15607365	-	15607365	Rv0224c	268645	268659	268662	TCGATAGCCTAGCGG
PBS_4-46	57116746	-	57116746	Rv0505c	596682	596696	596758	GTCCTAACGTGCGTA
PBS_4-47	15608671 15608672	+	15608671	Rv1533	1733593	1733607	1733551	CTCTTAGCGTCGTCG
PBS_4-48	15608198 15608199 15608200 15608201 15608202	+	15608198	Rv1058	1180624	1180638	1180578	GCGATAGCATTCGCC
PBS_4-49	57117137	-	57117137	Rv3634c	4073613	4073627	4073633	CCGGTATGGTGGGCC
PBS_4-50	15608257	+	15608257	Rv1117	1241615	1241629	1241391	CGGGTACCCTGAGCG
PBS_4-51	15608507	-	15608507	Rv1367c	1540851	1540865	1541019	TCACTAGCATGCCGC
PBS_4-52	15610307	-	15610307	Rv3171c	3540863	3540877	3540881	ACGCTAGAGTGGGCG
PBS_4-53	15608544 15608545 15608546 15608547	+	15608544	Rv1406	1582042	1582056	1581970	GCAGTAGCGTGCCTT
PBS_4-54	15608389	-	15608389	Rv1249c	1394005	1394019	1394178	GCATTAGCCTGAGGG
PBS_4-55	57116783 15607928	+	57116783	Rv0787A	882438	882452	882419	CCGGTAGAGTTGGCG
PBS_4-56	15610803	+	15610803	Rv3667	4107761	4107775	4107085	GCTGTATCGTCGCGC
PBS_4-57	15608314	-	15608314	Rv1174c	1306076	1306090	1306201	CTGGTACCCTCGACC
PBS_4-58	57116746	-	57116746	Rv0505c	596633	596647	596758	ACGCTACCGTTGACA
PBS_4-59	57116739	+	57116739	Rv0489	578311	578325	578270	CCGTTACGGTGCCGA
PBS_4-60	15608783	-	15608783	Rv1645c	1855481	1855495	1855763	TGCCTATCGTGGGCG
PBS_4-61	15608992 15608993	-	15608993	Rv1856c	2104898	2104912	2104984	CCAGTAACATCTACC
PBS_4-62	15607940 15607941	+	15607940	Rv0800	893275	893289	893274	ACCCTAACGTCCCTG
PBS_4-63	15608098 15608099	+	15608098	Rv0958	1069864	1069878	1069777	GTCGTAGCGTGGAAC
PBS_4-64	15607186 15607187	-	15607187	Rv0045c	49942	49956	50020	CGGGTAACGTCCGCT
PBS_4-65	15607402	-	15607402	Rv0261c	314196	314210	314308	TTTCTAGCGTGATCG
PBS_4-66	15608023	-	15608023	Rv0883c	981315	981329	981423	GCACTAGAGTGCGCA
PBS_4-67	15610914	-	15610914	Rv3778c	4224898	4224912	4224984	GTTCTAAGGTGGCTG
PBS_4-68	15607342 15607343	-	15607343	Rv0202c	241338	241352	241513	TCGGTAGGCTCGCGG
PBS_4-69	15607213	+	15607213	Rv0071	79470	79484	78897	GCGATAGCATTCGAA
PBS_4-70	15608558 15608559 15608560 15608561	+	15608558	Rv1420	1594026	1594040	1593979	CCACTAGCCTAGATA
PBS_4-71	15609543	-	15609543	Rv2406c	2704681	2704695	2704696	GCCCTATCCTGACAA
PBS_4-72	15610049 15610050 15610051 15610052 15610053	-	15610053	Rv2916c	3226288	3226302	3226362	CCATTAGGCTGGCGG
PBS_4-73	15610268 15610269 15610270	-	15610270	Rv3134c	3500791	3500805	3501333	CCAGTAACGTACCGC
PBS_4-74	15607713 15607714	-	15607714	Rv0574c	668430	668444	668578	GCCATAGGGTGCGTG
PBS_4-75	57116733 448815229	-	448815229	Rv0456B	547543	547557	547585	CAAATAACGTGGCTA
PBS_4-76	15608564 15608565 15608566	-	15608566	Rv1428c	1604805	1604819	1604877	TCGCTACCATCTAAA
PBS_4-77	15607453	+	15607453	Rv0312	380505	380519	380402	CCGCTATGGTTAACG
PBS_4-78	57117079 15610373	-	15610373	Rv3237c	3613627	3613641	3613663	CTTCTATCTTGGCCG
PBS_4-79	15608746	-	15608746	Rv1608c	1807765	1807779	1807902	GTTGTAGCCTGACGA
PBS_4-80	15608094 15608095	+	15608094	Rv0954	1065012	1065026	1064963	TCGTTAATGTCGCGA
PBS_4-81	15608964 15608965	+	15608964	Rv1827	2072360	2072374	2072357	TTGCTAAGGTCCCTG
PBS_4-82	15609543	-	15609543	Rv2406c	2704468	2704482	2704696	GCCGTAGCCTGGTGT
PBS_4-83	448824741	-	448824741	Rv0204c	243343	243357	243383	GTCGTAAGGTCGCGG
PBS_4-84	15607434	-	15607434	Rv0293c	358077	358091	358170	CGATTACCATCGACA
PBS_4-85	15610946	+	15610946	Rv3810	4273643	4273657	4273476	CTCGTACCATCGAGC
PBS_4-86	15609985 57117028 15609987 15609988	-	15609988	Rv2851c	3160553	3160567	3160579	ACGATACAGTGGGGG
PBS_4-87	15608730	-	15608730	Rv1592c	1793894	1793908	1793996	CCTGTAACTTGTATG
PBS_4-88	448824746 15607638 15607639 15607640 15607641	+	448824746	Rv0496	586316	586330	586315	CCCGTATCTTCGCCC
PBS_4-89	15608667	+	15608667	Rv1529	1729457	1729471	1729451	GCGAAACCGTCAGCG
PBS_4-90	15609817 15609818	+	15609817	Rv2680	2995985	2995999	2995946	GGTCTACCGTCGAAA
PBS_4-91	15607924 15607925	+	15607924	Rv0784	878612	878626	878441	CTGCAAGCGTGTCTG
PBS_4-92	15607908 15607909	+	15607908	Rv0768	860765	860779	860711	CAGCTAACATGGGAC
PBS_4-93	15607748 15607749 57116759	+	15607748	Rv0608	703211	703225	703200	GTGGTACCATCACTT
PBS_4-94	57117123	+	57117123	Rv3539	3977986	3978000	3977923	CTGCTATGGTCTGCG
PBS_4-95	15610083 15610084 15610085 15610086 448824794	-	448824794	Rv2950c	3302576	3302590	3303102	CTGCTATGGTCGTGA
PBS_4-96	15609136	-	15609136	Rv1999c	2245143	2245157	2245208	GCCGTAGCCTTATCG
PBS_4-97	15610962	+	15610962	Rv3826	4299794	4299808	4299606	CCGGTAGTCTGACGC
PBS_4-98	57117031 15609999	-	15609999	Rv2862c	3174696	3174710	3174746	GCGGTAAGTTGCGGG
PBS_4-99	15609816	+	15609816	Rv2679	2995098	2995112	2995063	TGCGTAACATCGACC
PBS_4-100	15607452	+	15607452	Rv0311	379156	379170	379149	CGGGTAGCTTTGGGG
PBS_4-101	15608577	-	15608577	Rv1439c	1617820	1617834	1617836	CGGGTAGCGTACTCC
PBS_4-102	15607364	-	15607364	Rv0223c	267816	267830	267862	TGGGTAGGGTGACGC
PBS_4-103	15609982 15609983 57117027	-	57117027	Rv2847c	3156097	3156111	3156147	GCGTTACATTCGCGG
PBS_4-104	15607908 15607909	+	15607908	Rv0768	860836	860850	860711	CGGATACGGTCTCGA
PBS_4-105	15610001	-	15610001	Rv2864c	3177384	3177398	3177536	AGCGTAACGTGGTTG
PBS_4-106	15609328	+	15609328	Rv2191	2453627	2453641	2453273	GCGCAATCGTCACAG
PBS_4-107	15608319	-	15608319	Rv1179c	1313303	1313317	1313724	TGGCTAGGGTGAATC
PBS_4-108	15610172	+	15610172	Rv3035	3395084	3395098	3394922	CGGTTACCCTCACCT
PBS_4-109	15609328	+	15609328	Rv2191	2453681	2453695	2453273	CCGCTAGTGTCTGGT
PBS_4-110	15607461 15607462 15607463	+	15607461	Rv0320	387861	387875	387817	CCGTTATCTTGTCGT
PBS_4-111	15607439 15607440	+	15607439	Rv0298	363130	363144	363110	TAGATACCGTGGTCC
PBS_4-112	15607545 15607546	+	15607545	Rv0404	483881	483895	483657	GTGGAAACATGAGCG
PBS_4-113	15608550	+	15608550	Rv1412	1588551	1588565	1588483	TGCCTAACCTGGTGC
PBS_4-114	15610279	+	15610279	Rv3143	3509636	3509650	3509547	CCAGTACCATCTGAC
PBS_4-115	57117101	+	57117101	Rv3388	3801618	3801632	3801464	GCGATACCCTTCGAC
PBS_4-116	15607869 15607870	+	15607869	Rv0729	821490	821504	821477	GGCGTACGGTGGCGC
PBS_4-117	57116974	-	57116974	Rv2352c	2634168	2634182	2634527	GTCTTACCATCCGCC
PBS_4-118	15607853	+	15607853	Rv0713	809877	809891	809646	TTGCTACCATCTGAC
PBS_4-119	15610374 15610375 57117080	-	57117080	Rv3240c	3620573	3620587	3620609	CACCTACCATGGGAG
PBS_4-120	15607441 15607442	+	15607441	Rv0300	363810	363824	363779	CAGATATCATCGGAA
PBS_4-121	15608355	-	15608355	Rv1215c	1359447	1359461	1359471	GCTTTAGGGTAACGG
PBS_4-122	15609266 15609267 15609268	-	15609268	Rv2131c	2393395	2393409	2393410	CCACTATTGTGCATC
PBS_4-123	448824741	-	448824741	Rv0204c	243217	243231	243383	CGGTTACCCTTAAGC
PBS_4-124	448824741	-	448824741	Rv0204c	243368	243382	243383	CGGCAAGCGTAACGG
PBS_4-125	448824769	+	448824769	Rv1925	2177058	2177072	2176931	CGATAAGCGTGGGTG
PBS_4-126	15610798 15610799 15610800 15610801 15610802	-	15610802	Rv3666c	4107215	4107229	4107791	CCCAAAACATCGTCC
PBS_4-127	15608033	-	15608033	Rv0893c	996401	996415	996523	CGCAAAACATCGGCG
PBS_4-128	15609754	-	15609754	Rv2617c	2946334	2946348	2946433	ACGATACAGTCTATA
PBS_4-129	15608544 15608545 15608546 15608547	+	15608544	Rv1406	1582150	1582164	1581970	TTCTTAGACTGGGCG
PBS_4-130	15608577	-	15608577	Rv1439c	1617466	1617480	1617836	GCCGTAGCTTCCTAC
PBS_4-131	15607979	+	15607979	Rv0839	935534	935548	935491	GCGGTAGGCTTTGAG
PBS_4-132	15607745 15607746	+	15607745	Rv0605	701258	701272	701190	GCGATGACGTCCTCG
PBS_4-133	15610865	+	15610865	Rv3729	4178083	4178097	4178071	CCGCTAAGATACTGT
PBS_4-134	15608319	-	15608319	Rv1179c	1313548	1313562	1313724	TTGTTAATCTGCAGG
PBS_4-135	15608668 15608669	+	15608668	Rv1530	1731357	1731371	1731257	TTCCTAGTGTGCTGG
PBS_4-136	15608544 15608545 15608546 15608547	+	15608544	Rv1406	1582067	1582081	1581970	CGGATACAGTATGCA
PBS_4-137	15608532 57116859	-	57116859	Rv1394c	1571026	1571040	1571046	GTCCTAAACTCACAA
PBS_4-138	15607773	-	15607773	Rv0633c	730299	730313	730319	GGGCAAGCCTCTCCC
PBS_4-139	15609122	-	15609122	Rv1985c	2229942	2229956	2230010	ACATTAGCATTATTA
PBS_4-140	15609391 15609392	-	15609392	Rv2255c	2529178	2529192	2529340	GTCGTAGGGTCCGGT
PBS_4-141	15607910 15607911 15607912	+	15607910	Rv0770	863186	863200	863159	GCGATGAGGTGGGGG
PBS_4-142	15609100	-	15609100	Rv1963c	2207243	2207257	2207699	CCTGTAGTTTTGCCA
PBS_4-143	15609945	+	15609945	Rv2808	3114919	3114933	3114813	AGTTTAAAGTGGATG
PBS_4-144	15607720	-	15607720	Rv0580c	677618	677632	677709	GATCTACGGTGAAGG
PBS_4-145	15609123	+	15609123	Rv1986	2229994	2230008	2229903	TGCCTAGTGTCGATT
PBS_4-146	15607745 15607746	+	15607745	Rv0605	701330	701344	701190	CGGCCACGGTGGCCA
PBS_4-147	15607565	-	15607565	Rv0424c	510685	510699	510701	GCACCACCCTGCACA
PBS_4-148	15610962	+	15610962	Rv3826	4299618	4299632	4299606	TACGTAGCCTAACTA
PBS_4-149	15607827 15607828	+	15607827	Rv0687	786955	786969	786947	GGGGCACCATCCGCG
PBS_4-150	15609963 15609964	-	15609964	Rv2827c	3135501	3135515	3135787	ATAGTATAGTTTCCG
PBS_4-151	15608096 15608097	+	15608096	Rv0956	1067501	1067515	1067446	GCACTGGGATGCAGG
PBS_4-152	15608932 15608933 15608934 15608935	+	15608932	Rv1795	2032057	2032071	2031969	CTGCAATACTGCAAG
PBS_4-153	15609213 15609214 57116940	-	57116940	Rv2077A	2335016	2335030	2335058	CTACTGTCGTGGATT
PBS_4-154	57116964	-	57116964	Rv2307A	2579481	2579495	2579503	TGAAAAATATCGCCA
PBS_4-155	15608197	+	15608197	Rv1057	1178861	1178875	1178396	TCGAAAATATATTCG
PBS_4-156	15608931	+	15608931	Rv1794	2031023	2031037	2030979	GCTGTGTCCTGCAGT
PBS_4-157	15608424	+	15608424	Rv1284	1437286	1437300	1437118	GTAGCAAAGTCCACA
PBS_4-158	15607447	+	15607447	Rv0306	375793	375807	375712	GGTGAAAAATGCTAG
PBS_4-159	15608502 15608503	-	15608503	Rv1363c	1535556	1535570	1535682	AGAGTATGTTTTCGA
PBS_5-1	15610782	-	15610782	Rv3646c	4087540	4087550	4087609	CGGCGACGATG
PBS_5-2	15608954	+	15608954	Rv1817	2059452	2059462	2058961	CGGCGACGATG
PBS_5-3	15608967 15608968 15608969	+	15608967	Rv1830	2074440	2074450	2074438	CGGCGACGATG
PBS_5-4	15607963	-	15607963	Rv0823c	917721	917731	917733	CGGCGACGATG
PBS_5-5	448824750	-	448824750	Rv0861c	960204	960214	960341	CGGCGACGATG
PBS_5-6	15607963	-	15607963	Rv0823c	917663	917673	917733	CGGCGACGATG
PBS_5-7	15609277 57116951	-	57116951	Rv2141c	2401855	2401865	2402192	CGGCGACGATG
PBS_5-8	15609277 57116951	-	57116951	Rv2141c	2401913	2401923	2402192	CGGCGACGATG
PBS_5-9	15608954	+	15608954	Rv1817	2059529	2059539	2058961	CGGCGACGATG
PBS_5-10	15610782	-	15610782	Rv3646c	4087597	4087607	4087609	CGGCGACGATG
PBS_5-11	15610782	-	15610782	Rv3646c	4087483	4087493	4087609	CGGCGACGATG
PBS_5-12	15610102 15610103	-	15610103	Rv2966c	3319646	3319656	3319662	CGGCGACGATG
PBS_5-13	15609817 15609818	+	15609817	Rv2680	2996065	2996075	2995946	CGGCGACGATG
PBS_5-14	15608967 15608968 15608969	+	15608967	Rv1830	2074552	2074562	2074438	CGGCGACGATG
PBS_5-15	15609817 15609818	+	15609817	Rv2680	2996014	2996024	2995946	CGGCGACGATG
PBS_5-16	15609554	-	15609554	Rv2417c	2716370	2716380	2716394	CGGCGACGATG
PBS_5-17	15608967 15608968 15608969	+	15608967	Rv1830	2074496	2074506	2074438	CGGCGACGATG
PBS_5-18	15610440	+	15610440	Rv3304	3691013	3691023	3690939	CGGCGACGATG
PBS_5-19	15608967 15608968 15608969	+	15608967	Rv1830	2074608	2074618	2074438	CGGCGACGATG
PBS_5-20	15607883 15607884	-	15607884	Rv0744c	834982	834992	835153	CCGCAACGATG
PBS_5-21	15608543	-	15608543	Rv1405c	1582011	1582021	1582165	CGACAACGATG
PBS_5-22	15607530 15607531 15607532	+	15607530	Rv0389	468154	468164	468002	CGGCAACCATG
PBS_5-23	57116900	-	57116900	Rv1706A	1934787	1934797	1934881	CGGCAACCATG
PBS_5-24	15609442 57116962 57116963	+	15609442	Rv2305	2575745	2575755	2575226	GGGCAACGATG
PBS_5-25	57116928	-	57116928	Rv1917c	2167560	2167570	2167648	CCACAACGATG
PBS_5-26	57116864	-	57116864	Rv1441c	1619708	1619718	1619790	TCGCAACGATG
PBS_5-27	15610080 57117039 15610081	+	15610080	Rv2943	3287869	3287879	3287833	CGACGACGATC
PBS_5-28	15608083	-	15608083	Rv0943c	1053745	1053755	1053764	TGCCGACGATG
PBS_5-29	15608508	+	15608508	Rv1368	1540917	1540927	1540646	CCGCAACCATG
PBS_5-30	15608063 57116797 15608065	-	15608065	Rv0925c	1032655	1032665	1032709	GCACGACGATG
PBS_5-31	15608276	+	15608276	Rv1136	1264593	1264603	1264557	CCGCGACAATG
PBS_5-32	57116965	-	57116965	Rv2307B	2580010	2580020	2580027	GGACAACGATG
PBS_5-33	15607985	+	15607985	Rv0845	941111	941121	941107	CGCCGACCATG
PBS_5-34	15609364	+	15609364	Rv2227	2500452	2500462	2500374	CGGCGACCATC
PBS_5-35	15609560	+	15609560	Rv2423	2719562	2719572	2719356	CCGCAACGATC
PBS_5-36	57117007	+	57117007	Rv2614A	2943304	2943314	2943268	TCGCGACCATG
PBS_5-37	15610988 15610989	+	15610988	Rv3852	4325045	4325055	4324968	CGACGACAATG
PBS_5-38	57117169	+	57117169	Rv3915	4403155	4403165	4403083	TGTCAACGATG
PBS_5-39	15610490	+	15610490	Rv3354	3769084	3769094	3768997	TGACGACCATG
PBS_5-40	15608406	-	15608406	Rv1266c	1415986	1415996	1416180	CCGCGAAGATG
PBS_5-41	15610146 15610147 448824797 15610149	-	15610149	Rv3012c	3371791	3371801	3371814	GCACAACGATG
PBS_5-42	15608884 15608885	+	15608884	Rv1746	1972122	1972132	1971992	GGGCTACGATG
PBS_5-43	15608755 15608756 15608757	+	15608755	Rv1617	1816168	1816178	1816082	TCGCGACTATG
PBS_5-44	15607979	+	15607979	Rv0839	935556	935566	935491	CCTCGACCATG
PBS_5-45	15610151 15610152	-	15610152	Rv3015c	3375687	3375697	3375757	AGCCGACGATG
PBS_5-46	15610318 15610319	+	15610318	Rv3182	3550306	3550316	3550144	GCCCGACGATG
PBS_5-47	15610258	+	15610258	Rv3121	3486348	3486358	3486175	CCACGACAATG
PBS_5-48	15608057	+	15608057	Rv0917	1021820	1021830	1021644	TGACAACCATG
PBS_5-49	15610245	+	15610245	Rv3108	3477022	3477032	3476962	CCGCGACGATA
PBS_5-50	15610528	-	15610528	Rv3392c	3808448	3808458	3808460	CGACGACGATA
PBS_5-51	15609277 57116951	-	57116951	Rv2141c	2401784	2401794	2402192	CGGCGACGACG
PBS_5-52	15607597	-	15607597	Rv0456c	547061	547071	547075	ACTCGACGATG
PBS_5-53	15609357	+	15609357	Rv2220	2487469	2487479	2487417	TGCCGACCATG
PBS_5-54	57117158 15610936 15610937	-	15610937	Rv3801c	4263336	4263346	4263354	CGAGGACGATG
PBS_5-55	15608548 15608549	-	15608549	Rv1411c	1588489	1588499	1588566	CCTCTACGATG
PBS_5-56	15610753 15610754	+	15610753	Rv3617	4057663	4057673	4056733	CCGCGACAATC
PBS_5-57	15610422 448824806	-	448824806	Rv3287c	3669492	3669502	3669585	TCCCGACCATG
PBS_5-58	15608487	-	15608487	Rv1347c	1512815	1512825	1513046	CGGGGACCATG
PBS_5-59	15609364	+	15609364	Rv2227	2500651	2500661	2500374	CCACGAGGATG
PBS_5-60	15609240 15609241	-	15609241	Rv2104c	2365123	2365133	2365464	TAGCAACGATG
PBS_5-61	15608102	-	15608102	Rv0962c	1075168	1075178	1075296	CACCGACGATG
PBS_5-62	57116928	-	57116928	Rv1917c	2167399	2167409	2167648	CCGCGAAGATC
PBS_5-63	15609766 15609767	+	15609766	Rv2629	2955502	2955512	2955421	GCACAACGATC
PBS_5-64	15607799 15607800	-	15607800	Rv0660c	755254	755264	755334	GGCCGACAATG
PBS_5-65	15610985	+	15610985	Rv3849	4323431	4323441	4323235	TCGCTACCATG
PBS_5-66	15609494	-	15609494	Rv2357c	2641125	2641135	2641245	TCGCTACCATG
PBS_5-67	15610715 57117128 15610717 15610718 15610719	-	15610719	Rv3583c	4025776	4025786	4025829	GCTCGACTATG
PBS_5-68	15607924 15607925	+	15607924	Rv0784	878463	878473	878441	GCGCGAGGATG
PBS_5-69	15610349	-	15610349	Rv3213c	3591549	3591559	3591645	GGGCGACGACG
PBS_5-70	57116789	-	57116789	Rv0834c	930526	930536	930952	TCGTAACGATG
PBS_5-71	15607336	+	15607336	Rv0195	230551	230561	230463	CCACGAACATG
PBS_5-72	15609139	+	15609139	Rv2002	2247610	2247620	2247585	CGACCACCATG
PBS_5-73	15608577	-	15608577	Rv1439c	1617451	1617461	1617836	AAGCAACGATG
PBS_5-74	448824793 15610034 15610035	-	15610035	Rv2898c	3208551	3208561	3208575	CGCCGAACATG
PBS_5-75	15609121	-	15609121	Rv1984c	2228628	2228638	2228990	CGCCGACGACG
PBS_5-76	15608008 15608009 15608010	-	15608010	Rv0870c	967817	967827	967897	CGATGACGATC
PBS_5-77	15608102	-	15608102	Rv0962c	1075263	1075273	1075296	CGGAGACAATG
PBS_5-78	57116779	-	57116779	Rv0761c	855841	855851	855924	GTTCAACGATG
PBS_5-79	15608209 15608210 15608211	-	15608211	Rv1071c	1196220	1196230	1196278	GCTCAACGATC
PBS_5-80	15610848 15610849	+	15610848	Rv3712	4156731	4156741	4156730	AGACGAGGATG
PBS_5-81	15608753 15608754	+	15608753	Rv1615	1815232	1815242	1814578	CCGCGCCGATG
PBS_5-82	15607234	+	15607234	Rv0092	100452	100462	100452	AGACGACTATC
PBS_5-83	15609479	+	15609479	Rv2342	2620025	2620035	2620017	CGGTGACCATC
PBS_5-84	15608860 15608861	+	15608860	Rv1722	1947760	1947770	1947644	ATGCAACCATG
PBS_5-85	15610175 15610176 15610177 15610178 15610179 15610180	-	15610180	Rv3043c	3404975	3404985	3405135	GGGCTAAGATG
PBS_5-86	15609032	+	15609032	Rv1895	2142106	2142116	2141870	CCGCGACGACC
PBS_5-87	15607300	+	15607300	Rv0158	186764	186774	186624	CAGCGACGATA
PBS_5-88	15607978	+	15607978	Rv0838	934675	934685	934032	TCGCGTCGATG
PBS_5-89	15608487	-	15608487	Rv1347c	1512988	1512998	1513046	GGGCGACCACG
PBS_5-90	15609528 15609529 15609530 15609531	+	15609528	Rv2391	2684301	2684311	2684267	AGACAACTATC
PBS_5-91	15608679 15608680	-	15608680	Rv1542c	1744953	1744963	1745063	CGGCGACCAAG
PBS_5-92	15608994 15608995 15608996 57116926	+	15608994	Rv1857	2104951	2104961	2104824	CGCAGACGATC
PBS_5-93	15610649	-	15610649	Rv3513c	3945775	3945785	3945793	TCCCAACCATC
PBS_5-94	15607234	+	15607234	Rv0092	100531	100541	100452	CGCCGCCGATG
PBS_5-95	15610428 57117084	+	15610428	Rv3292	3672301	3672311	3672298	CGGAGACTATC
PBS_5-96	15608456 15608457	-	15608457	Rv1317c	1479177	1479187	1479198	CCACGACGACC
PBS_5-97	15608274	+	15608274	Rv1134	1261832	1261842	1261347	CCCGGACCATG
PBS_5-98	15610407	-	15610407	Rv3271c	3653354	3653364	3653447	CCTCTACCATC
PBS_5-99	15609764	-	15609764	Rv2627c	2954945	2954955	2955057	ACCCCACGATG
PBS_5-100	15607765	-	15607765	Rv0625c	717932	717942	718024	CGGGGACGACG
PBS_5-101	15607331	+	15607331	Rv0190	221738	221748	221724	GCCCAAGGATG
PBS_5-102	15610896	+	15610896	Rv3760	4205471	4205481	4205374	GGACAAAAATG
PBS_5-103	15608954	+	15608954	Rv1817	2059510	2059520	2058961	CGGCGCCAATG
PBS_5-104	57116718	+	57116718	Rv0297	361233	361243	361156	CGCCACCGATG
PBS_5-105	15607143	+	15607143	Rv0001	4411305	4411315	4410930	ACTCGACAATC
PBS_5-106	15609470	-	15609470	Rv2333c	2608612	2608622	2608795	GCGCGAGGATT
PBS_5-107	15609100	-	15609100	Rv1963c	2207286	2207296	2207699	TTGCCACCATG
PBS_5-108	15610100 15610101	+	15610100	Rv2963	3315194	3315204	3315123	CGGTGACTATA
PBS_5-109	57117034	-	57117034	Rv2892c	3202386	3202396	3202419	CGGCATCGATT
PBS_5-110	57117043	-	57117043	Rv2998A	3357564	3357574	3357601	CGGCGTGGATG
PBS_5-111	15608374 15608375 15608376 15608377 15608378	+	15608374	Rv1234	1376929	1376939	1376827	ATGAAACGATG
PBS_5-112	15608954	+	15608954	Rv1817	2059265	2059275	2058961	TCGCGAGTATC
PBS_5-113	15608345 15608346	+	15608345	Rv1205	1348673	1348683	1348625	GGCCAAAAATG
PBS_5-114	15610065 15610066	+	15610065	Rv2928	3242178	3242188	3241960	TGCCGACAACG
PBS_5-115	15607585 15607586 15607587 15607588 15607589 15607590 15607591 15607592	-	15607592	Rv0451c	542029	542039	542141	CTAAAACCATG
PBS_5-116	15608674	+	15608674	Rv1536	1736502	1736512	1736213	GGGAGACGACG
PBS_5-117	15608264 15608265	+	15608264	Rv1124	1247059	1247069	1247053	CCTGGAGGATG
PBS_5-118	15607943 15607944	+	15607943	Rv0803	895642	895652	895629	GCACCACCATC
PBS_5-119	57116833	-	57116833	Rv1135c	1264213	1264223	1264313	CCGGGAGGATC
PBS_5-120	15610903	-	15610903	Rv3767c	4214042	4214052	4214069	TGTAGACCATC
PBS_5-121	15610065 15610066	+	15610065	Rv2928	3242079	3242089	3241960	GGGCGACCACT
PBS_5-122	57116723	-	57116723	Rv0346c	417221	417231	417303	CGGCTACGACA
PBS_5-123	15608209 15608210 15608211	-	15608211	Rv1071c	1196131	1196141	1196278	GAGCCACGATC
PBS_5-124	57116945 57116946	+	57116945	Rv2107	2366968	2366978	2366727	GGAGTACTATG
PBS_5-125	15610857 57117147	-	57117147	Rv3722c	4168422	4168432	4168535	GGCGGAGGATG
PBS_5-126	15608137 15608138 15608139	+	15608137	Rv0997	1113578	1113588	1113461	GCTCCACCATC
PBS_5-127	15607747	+	15607747	Rv0607	702782	702792	702760	CGGCGCCCATA
PBS_5-128	15608640	+	15608640	Rv1502	1692751	1692761	1692712	ATGAAACGATC
PBS_5-129	15609944	+	15609944	Rv2807	3113638	3113648	3113460	AGACCAAGATC
PBS_5-130	15607979	+	15607979	Rv0839	935512	935522	935491	TGTCCACTATT
PBS_5-131	15609148	-	15609148	Rv2011c	2259308	2259318	2259325	TGATGACAATA
PBS_5-132	15608283 15608284	+	15608283	Rv1143	1269971	1269981	1269959	AATCGACGACG
PBS_5-133	57116945 57116946	+	57116945	Rv2107	2366947	2366957	2366727	ACGCAACTAAG
PBS_5-134	15608753 15608754	+	15608753	Rv1615	1814927	1814937	1814578	GCGCGACAACT
PBS_5-135	15610407	-	15610407	Rv3271c	3653404	3653414	3653447	CCTGAACCATA
PBS_5-136	57116945 57116946	+	57116945	Rv2107	2366816	2366826	2366727	GGGCGACCAAT
PBS_5-137	15609318	+	15609318	Rv2181	2443222	2443232	2443215	CGCCCACCTTG
PBS_5-138	15610982	+	15610982	Rv3846	4320670	4320680	4319704	ATCGGACGATC
PBS_5-139	57116814	-	57116814	Rv1040c	1163641	1163651	1164376	CGCCTAGAATC
PBS_5-140	57116987	-	57116987	Rv2416c	2715456	2715466	2715471	CGGCGAAATTC
PBS_5-141	15609149	+	15609149	Rv2012	2259291	2259301	2259286	CTCCAACTTTG
PBS_5-142	15607468	-	15607468	Rv0327c	394068	394078	394110	CATCAAACATT
PBS_5-143	15609266 15609267 15609268	-	15609268	Rv2131c	2393389	2393399	2393410	GCATCAAGATG
PBS_5-144	15608954	+	15608954	Rv1817	2059574	2059584	2058961	CGATGACGAGG
PBS_5-145	15610036 15610037 15610038 15610039 15610040 15610041	-	15610041	Rv2904c	3214477	3214487	3214627	TGTGTACCATT
PBS_5-146	15609100	-	15609100	Rv1963c	2207096	2207106	2207699	TGATAAGGATA
PBS_5-147	15609100	-	15609100	Rv1963c	2207491	2207501	2207699	TTGCTAGTATC
PBS_5-148	15610425 15610426	-	15610426	Rv3290c	3671826	3671836	3671844	GCATAAATATC
PBS_5-149	15609073 15609074 15609075 15609076 57116930 15609078	+	15609073	Rv1936	2187271	2187281	2187160	ATGCAAAGAAG
PBS_5-150	15609129 15609130 15609131	-	15609131	Rv1994c	2237991	2238001	2238140	GGTGTACTATT
PBS_5-151	15609100	-	15609100	Rv1963c	2207516	2207526	2207699	TGGCATATATT
PBS_5-152	15609024	+	15609024	Rv1887	2135947	2135957	2135868	GCGCAAAGTCG
PBS_5-153	448824759	+	448824759	Rv1537	1739688	1739698	1739645	GCCCGACTTCG
PBS_6-1	15610467 15610468	+	15610467	Rv3331	3717076	3717086	3716995	CAGCGGTTGAC
PBS_6-2	15609569 15609570 15609571 15609572	-	15609572	Rv2435c	2733032	2733042	2733229	CAGCGGTTGCC
PBS_6-3	15608438	+	15608438	Rv1298	1455067	1455077	1455013	TAGCGGTTGAC
PBS_6-4	15607593	+	15607593	Rv0452	541933	541943	541911	CACCGGTTGGC
PBS_6-5	15609485	-	15609485	Rv2348c	2627143	2627153	2627171	TAACGGTTGGC
PBS_6-6	15610313	+	15610313	Rv3177	3545312	3545322	3545301	TAGCCGTTGGC
PBS_6-7	15610172	+	15610172	Rv3035	3395081	3395091	3394922	TAGCGGTTACC
PBS_6-8	15609007	-	15609007	Rv1870c	2121484	2121494	2121494	CAGGGGTTGGC
PBS_6-9	15607660	-	15607660	Rv0519c	612092	612102	612254	CAGCCGTTACC
PBS_6-10	15608498	+	15608498	Rv1358	1526543	1526553	1526217	CAGCGGTTTCC
PBS_6-11	15608241	-	15608241	Rv1101c	1230630	1230640	1230659	CATCCGTTGAC
PBS_6-12	15607246	+	15607246	Rv0104	122289	122299	122174	CTGCGGTTGGC
PBS_6-13	15610054	+	15610054	Rv2917	3226332	3226342	3226286	TATCCGTTGAC
PBS_6-14	15607143	+	15607143	Rv0001	4411384	4411394	4410930	GAGCCGTTGCC
PBS_6-15	15609006	-	15609006	Rv1869c	2120761	2120771	2120794	GACCGGTTGAC
PBS_6-16	15610798 15610799 15610800 15610801 15610802	-	15610802	Rv3666c	4107204	4107214	4107791	CACCGGTTCGC
PBS_6-17	15609802	+	15609802	Rv2665	2982629	2982639	2982352	CACCAGTTGGC
PBS_6-18	15610865	+	15610865	Rv3729	4178220	4178230	4178071	CAGGCGTTGCC
PBS_6-19	15610470	+	15610470	Rv3334	3720805	3720815	3720783	AAGCCGTTACC
PBS_6-20	15608954	+	15608954	Rv1817	2059130	2059140	2058961	CAGGGGTTACC
PBS_6-21	15608353	+	15608353	Rv1213	1355804	1355814	1355662	CAGTGGTTTGC
PBS_6-22	15608487	-	15608487	Rv1347c	1512843	1512853	1513046	TAAGGGTTGCC
PBS_6-23	15610395	+	15610395	Rv3259	3639322	3639332	3639303	TAACCGTTACC
PBS_6-24	15607185	-	15607185	Rv0043c	48221	48231	48232	CTCCGGTTGAC
PBS_6-25	15610367 15610368 15610369 15610370	-	15610370	Rv3234c	3611243	3611253	3611299	TAACCGTTAGC
PBS_6-26	15610998	-	15610998	Rv3862c	4338836	4338846	4338848	TAACCGTTGCA
PBS_6-27	15608511 57116854 15608513	+	15608511	Rv1371	1543321	1543331	1543256	CAACCGTTCCC
PBS_6-28	15608992 15608993	-	15608993	Rv1856c	2104964	2104974	2104984	TAATGGTTACC
PBS_6-29	15608664 15608665	-	15608665	Rv1527c	1728503	1728513	1728952	AAAGGGTTGGC
PBS_6-30	57117038 15610068 15610069 15610070 15610071 15610072 15610073 15610074 15610075 15610076	+	57117038	Rv2930	3243632	3243642	3243282	CAGGGGTTCGC
PBS_6-31	15610753 15610754	+	15610753	Rv3617	4057339	4057349	4056733	CAGCGGTTAAT
PBS_6-32	15608720 15608721 15608722 15608723 15608724 57116890 15608726	-	15608726	Rv1588c	1790024	1790034	1790283	CTGCGGTTCAC
PBS_6-33	15609237	+	15609237	Rv2100	2357968	2357978	2357389	AAGCAGTTGGA
PBS_6-34	15610940	-	15610940	Rv3804c	4266758	4266768	4266952	TTGTGGTTGAC
PBS_6-35	15607246	+	15607246	Rv0104	122232	122242	122174	AATCGGTTCCC
PBS_6-36	15610310 15610311	+	15610310	Rv3174	3542114	3542124	3542046	AATCGGTTTAC
PBS_6-37	15608080	-	15608080	Rv0940c	1051531	1051541	1051543	AAGCCGTTGCG
PBS_6-38	15608498	+	15608498	Rv1358	1526493	1526503	1526217	GATCGGTTACC
PBS_6-39	15608446 15608447 15608448 15608449 15608450 15608451 15608452	+	15608446	Rv1306	1461300	1461310	1461291	AAATGGTTGCA
PBS_6-40	15608111 15608112 15608113 15608114 15608115 15608116	-	15608116	Rv0976c	1090229	1090239	1090372	TACCGGTTGGT
PBS_6-41	15608234	+	15608234	Rv1094	1221862	1221872	1221855	CTGTCGTTGGC
PBS_6-42	15611018 15611019	-	15611019	Rv3883c	4364940	4364950	4364978	AAACCGTTGAG
PBS_6-43	15607237	-	15607237	Rv0095c	105275	105285	105323	CAGCGCTTTGC
PBS_6-44	57116924	-	57116924	Rv1840c	2089599	2089609	2089680	GATCAGTTGGC
PBS_6-45	15608498	+	15608498	Rv1358	1526402	1526412	1526217	CAGCCGTTCCG
PBS_6-46	15609448	+	15609448	Rv2311	2583840	2583850	2583780	TTGTCGTTGGC
PBS_6-47	15607184	-	15607184	Rv0042c	47277	47287	47365	TTTCCGTTGGC
PBS_6-48	15608673	+	15608673	Rv1535	1735602	1735612	1735412	TAAGGGTTGAG
PBS_6-49	57116989	-	57116989	Rv2431c	2728360	2728370	2728436	AAGTCGTTGCG
PBS_6-50	15608431	-	15608431	Rv1291c	1446331	1446341	1446378	AATCCGTTGCG
PBS_6-51	15609740	-	15609740	Rv2603c	2931669	2931679	2931692	CACCCGTTTCA
PBS_6-52	57117115	+	57117115	Rv3508	3930808	3930818	3930715	CAACGCTTCAC
PBS_6-53	15609680 15609681 15609682	+	15609680	Rv2543	2866391	2866401	2866342	CAACGGATGAC
PBS_6-54	15607205	+	15607205	Rv0063	66764	66774	66695	TAACGGTTCGG
PBS_6-55	15608301 15608302 15608303 15608304 15608305	+	15608301	Rv1161	1287031	1287041	1287021	GTGTGGTTGAC
PBS_6-56	15610980 15610981	+	15610980	Rv3844	4318295	4318305	4317775	GACCGGTTGAT
PBS_6-57	15609651 15609652	-	15609652	Rv2515c	2832612	2832622	2832709	GAGCGGTTAAT
PBS_6-58	15609008 15609009	-	15609009	Rv1872c	2123159	2123169	2123173	AACTGGTTAGA
PBS_6-59	15607370 15607371	-	15607371	Rv0230c	276033	276043	276057	GAGCGGTTCGG
PBS_6-60	15607342 15607343	-	15607343	Rv0202c	241493	241503	241513	TTACGGTTTGC
PBS_6-61	57117038 15610068 15610069 15610070 15610071 15610072 15610073 15610074 15610075 15610076	+	57117038	Rv2930	3243413	3243423	3243282	ATTTGGTTGAC
PBS_6-62	15608664 15608665	-	15608665	Rv1527c	1728862	1728872	1728952	TTCGGGTTGCC
PBS_6-63	15607178 15607179	-	15607179	Rv0037c	41231	41241	41303	CTGTGGTTGGG
PBS_6-64	57116994	+	57116994	Rv2467	2768951	2768961	2768885	CACCTGTTCCC
PBS_6-65	57116979	+	57116979	Rv2371	2651566	2651576	2651559	GACTAGTTGCC
PBS_6-66	15610310 15610311	+	15610310	Rv3174	3542074	3542084	3542046	CACCCCTTAGC
PBS_6-67	57117139 57117140	+	57117139	Rv3652	4092940	4092950	4092879	GAACGGTTTGA
PBS_6-68	15610772	+	15610772	Rv3636	4075481	4075491	4075410	AAAGCGTTGCA
PBS_6-69	15607597	-	15607597	Rv0456c	547015	547025	547075	CATCGATTGCC
PBS_6-70	15608147	-	15608147	Rv1007c	1127072	1127082	1127088	CAGGGGTTCCG
PBS_6-71	15610218	+	15610218	Rv3081	3446023	3446033	3445989	CACCAGTTTCA
PBS_6-72	15610998	-	15610998	Rv3862c	4338534	4338544	4338848	AAACTGTTGCA
PBS_6-73	15610296 15610297	-	15610297	Rv3161c	3531158	3531168	3531207	AATCGGTTATC
PBS_6-74	57116694 57116695	-	57116695	Rv0152c	180960	180970	181154	AATCGGTTCGG
PBS_6-75	15608952 15608953	+	15608952	Rv1815	2057496	2057506	2057424	ATGCGCTTGGC
PBS_6-76	15610174	-	15610174	Rv3037c	3398351	3398361	3398424	GTGCGGTTGCG
PBS_6-77	15609225	+	15609225	Rv2088	2344232	2344242	2344225	AAGCGTTTCAC
PBS_6-78	15610940	-	15610940	Rv3804c	4266888	4266898	4266952	TAGCGGTCGAC
PBS_6-79	15608949	-	15608949	Rv1812c	2055451	2055461	2055680	TATCGGATGGC
PBS_6-80	15610487	-	15610487	Rv3351c	3768174	3768184	3768221	GTCTGGTTGAC
PBS_6-81	15609776	-	15609776	Rv2639c	2965395	2965405	2965477	GATTGGTTGGG
PBS_6-82	15610563 15610564	-	15610564	Rv3428c	3846395	3846405	3846970	GAGGGGTTGTC
PBS_6-83	57117159	-	57117159	Rv3803c	4265538	4265548	4265641	GTGTGGTTAGC
PBS_6-84	57117092 57117093 57117094	-	57117094	Rv3345c	3743041	3743051	3743197	GATTGGTTAAA
PBS_6-85	15609364	+	15609364	Rv2227	2500388	2500398	2500374	GACGAGTTGGC
PBS_6-86	15607765	-	15607765	Rv0625c	717985	717995	718024	AACGGGTTGCT
PBS_6-87	15610261	+	15610261	Rv3124	3489084	3489094	3489064	GAGTGGTTCAG
PBS_6-88	15608456 15608457	-	15608457	Rv1317c	1479121	1479131	1479198	TAATTGTTGAA
PBS_6-89	15610314	+	15610314	Rv3178	3546367	3546377	3546308	CACCGTTTCGC
PBS_6-90	15610998	-	15610998	Rv3862c	4338765	4338775	4338848	AAATAGTTTCC
PBS_6-91	15608882 15608883	-	15608883	Rv1745c	1972101	1972111	1972137	CAGGGCTTGCG
PBS_6-92	15610205	-	15610205	Rv3068c	3433654	3433664	3433691	CTGCGCTTCGC
PBS_6-93	15607769 15607770 15607771	-	15607771	Rv0631c	728383	728393	728582	TAGCCCTTGTC
PBS_6-94	57117007	+	57117007	Rv2614A	2943280	2943290	2943268	CAAGGCTTGGA
PBS_6-95	15610175 15610176 15610177 15610178 15610179 15610180	-	15610180	Rv3043c	3405113	3405123	3405135	CACGCGTTCGA
PBS_6-96	15607244	+	15607244	Rv0102	117623	117633	117540	ATGTGGTTGAT
PBS_6-97	15609157	-	15609157	Rv2020c	2266788	2266798	2266804	AAACCGTTCTC
PBS_6-98	15608498	+	15608498	Rv1358	1526590	1526600	1526217	CAATAGTTACG
PBS_6-99	15608407	-	15608407	Rv1267c	1417512	1417522	1417657	CAGCATTTCAC
PBS_6-100	15607692 15607693 15607694 15607695 15607696 15607697 57116754	+	15607692	Rv0552	642874	642884	642812	CTACGCTTGGA
PBS_6-101	15610175 15610176 15610177 15610178 15610179 15610180	-	15610180	Rv3043c	3405059	3405069	3405135	AAAGCGTTGGT
PBS_6-102	15608664 15608665	-	15608665	Rv1527c	1728604	1728614	1728952	TTCGAGTTGAC
PBS_6-103	15609163 15609164	-	15609164	Rv2027c	2274539	2274549	2274568	GACCAGTTGGT
PBS_6-104	15610992 15610993	-	15610993	Rv3857c	4329752	4329762	4330038	TTGCGCTTCGC
PBS_6-105	15607472	+	15607472	Rv0331	396095	396105	396088	TAATAGTTTGA
PBS_6-106	15609802	+	15609802	Rv2665	2982369	2982379	2982352	GTGGAGTTGAC
PBS_6-107	15608301 15608302 15608303 15608304 15608305	+	15608301	Rv1161	1287087	1287097	1287021	CTTGGGTTTGC
PBS_6-108	15610525	-	15610525	Rv3389c	3804820	3804830	3804864	AAGGGCTTGCG
PBS_6-109	15609846	+	15609846	Rv2709	3021798	3021808	3021797	GTGCCCTTGGC
PBS_6-110	57117130	-	57117130	Rv3595c	4038060	4038070	4038157	AAGCTGTTCGG
PBS_6-111	15607524	-	15607524	Rv0383c	459326	459336	459455	CAGCGGATAGG
PBS_6-112	15609403	+	15609403	Rv2266	2540068	2540078	2539930	TACCCCTTCAA
PBS_6-113	57116734 15607609	+	57116734	Rv0467	557488	557498	557253	CAGCGTTTTCG
PBS_6-114	57117050	-	57117050	Rv3022A	3381314	3381324	3381374	CTGGCCTTGGC
PBS_6-115	57116997 15609654	-	15609654	Rv2517c	2833770	2833780	2834108	CAAGTGTTGGG
PBS_6-116	15609000 15609001 15609002	-	15609002	Rv1865c	2113110	2113120	2113139	CAGCCGTCGGA
PBS_6-117	15607692 15607693 15607694 15607695 15607696 15607697 57116754	+	15607692	Rv0552	642825	642835	642812	AACGTGTTGCA
PBS_6-118	15609461	+	15609461	Rv2324	2596276	2596286	2596270	ATTGCGTTAAC
PBS_6-119	15609212	-	15609212	Rv2075c	2332923	2332933	2333036	CAACACTTCGA
PBS_6-120	15608306	+	15608306	Rv1166	1296138	1296148	1296055	TACTGGATAGC
PBS_6-121	15609240 15609241	-	15609241	Rv2104c	2365306	2365316	2365464	GAAGTGTTACC
PBS_6-122	15610182	+	15610182	Rv3045	3406223	3406233	3406216	CAGCGCTAGGC
PBS_6-123	15607413 15607414	-	15607414	Rv0273c	330404	330414	330421	CTCCCATTGGC
PBS_6-124	15610980 15610981	+	15610980	Rv3844	4318253	4318263	4317775	CACCTGTTTTC
PBS_6-125	15609836	-	15609836	Rv2699c	3015029	3015039	3015202	GAATCGTTTGG
PBS_6-126	15610938	-	15610938	Rv3802c	4264522	4264532	4264562	TATCGGATGAT
PBS_6-127	15608431	-	15608431	Rv1291c	1446243	1446253	1446378	CAGGGGATAGA
PBS_6-128	15610173	-	15610173	Rv3036c	3397200	3397210	3397213	CACGGGTAGGC
PBS_6-129	15610938	-	15610938	Rv3802c	4264397	4264407	4264562	CACCCCTTTCG
PBS_6-130	15609805 15609806	+	15609805	Rv2668	2984667	2984677	2984655	CTCCCCTTCGC
PBS_6-131	15608949	-	15608949	Rv1812c	2055363	2055373	2055680	CAGGTGTTTAG
PBS_6-132	57117092 57117093 57117094	-	57117094	Rv3345c	3742932	3742942	3743197	GAGTGCTTCGA
PBS_6-133	15610470	+	15610470	Rv3334	3721122	3721132	3720783	AACTCCTTTCC
PBS_6-134	15608896	+	15608896	Rv1758	1989012	1989022	1989007	CATCCTTTCCA
PBS_6-135	57116722	-	57116722	Rv0335c	400107	400117	400191	CTGTGGATAAC
PBS_6-136	15609240 15609241	-	15609241	Rv2104c	2365105	2365115	2365464	AAGGACTTCCC
PBS_6-137	15610146 15610147 448824797 15610149	-	15610149	Rv3012c	3371734	3371744	3371814	TAGGCTTTGCG
PBS_6-138	15607482 15607483 15607484	+	15607482	Rv0341	409340	409350	409174	CTTCGATTGAA
PBS_6-139	15610782	-	15610782	Rv3646c	4087441	4087451	4087609	GAGCCTTTGGT
PBS_6-140	15608212	+	15608212	Rv1072	1196145	1196155	1196093	CAGCGGTGCCC
PBS_6-141	15611016 15611017	-	15611017	Rv3881c	4361965	4361975	4362031	TTTCAGTTTAG
PBS_6-142	15610542 15610543 15610544	+	15610542	Rv3406	3825309	3825319	3825269	CATTCATTGAG
PBS_6-143	15608776	+	15608776	Rv1638	1843716	1843726	1843693	GATGAGTTTCA
PBS_6-144	15609423	-	15609423	Rv2286c	2559681	2559691	2559702	GACCTGTTTCG
PBS_6-145	15607249	-	15607249	Rv0107c	130801	130811	130894	CACTGATTCGA
PBS_6-146	15610811	+	15610811	Rv3675	4115921	4115931	4115895	ATCTGGATGAC
PBS_6-147	57117131	-	57117131	Rv3596c	4040727	4040737	4040980	TATCCGATGGT
PBS_6-148	15608439 15608440 15608441 15608442	+	15608439	Rv1299	1455457	1455467	1455406	TTCGCGTTAGG
PBS_6-149	15609237	+	15609237	Rv2100	2358374	2358384	2357389	GAGTGGTCGAA
PBS_6-150	15610568 15610569 15610570 15610571	-	15610571	Rv3435c	3854852	3854862	3855014	CATCCGCTGAC
PBS_6-151	15607945	+	15607945	Rv0805	898781	898791	898711	TACTGATTGGT
PBS_6-152	15608508	+	15608508	Rv1368	1540967	1540977	1540646	TAGGGGTAGCG
PBS_6-153	15609803 57117011	+	15609803	Rv2666	2983003	2983013	2982981	CAGTAGTGGGC
PBS_6-154	15611035 15611036 15611037	-	15611037	Rv3901c	4387059	4387069	4387364	GAGGGGTTTTG
PBS_6-155	15607359 15607360 15607361 15607362 15607363	+	15607359	Rv0218	260840	260850	260832	TATGCGTCGGC
PBS_6-156	15610470	+	15610470	Rv3334	3720966	3720976	3720783	GAGCCGCTGGC
PBS_6-157	15607851	+	15607851	Rv0711	806174	806184	806167	GAGCAGTCGCA
PBS_6-158	57116994	+	57116994	Rv2467	2768910	2768920	2768885	CAGCGGTGAGT
PBS_6-159	57116939 448824773 15609201 15609202 15609203	+	57116939	Rv2063	2320757	2320767	2320754	TTCTTCTTACC
PBS_6-160	15607186 15607187	-	15607187	Rv0045c	50002	50012	50020	CTGCGCTCACC
PBS_6-161	15607965	-	15607965	Rv0825c	919621	919631	919633	GTGGTTTTGCC
PBS_6-162	15609562 15609563 15609564	-	15609564	Rv2427c	2725493	2725503	2726192	CAGCGCAAGCC
PBS_6-163	15609715	-	15609715	Rv2578c	2903561	2903571	2903638	CAGCGTTGACA
PBS_6-164	15608532 57116859	-	57116859	Rv1394c	1571032	1571042	1571046	CTGTCCTAAAC
PBS_6-165	15608380	+	15608380	Rv1240	1383088	1383098	1383043	TACGCGTCCCG
PBS_6-166	15608437	+	15608437	Rv1297	1453057	1453067	1452948	CACCAATTCTT
PBS_6-167	15609483	-	15609483	Rv2346c	2626184	2626194	2626222	CAAGCGAAGGA
PBS_6-168	15607810 15607811 15607812 15607813 15607814 57116767	+	15607810	Rv0670	769641	769651	769598	TACGCGCTGCT
PBS_6-169	15610783	-	15610783	Rv3647c	4088306	4088316	4088327	GAGCAGACGCA
PBS_6-170	15610908	+	15610908	Rv3772	4216849	4216859	4216731	TTGCGCTAGTA
PBS_6-171	15608443 15608444	+	15608443	Rv1303	1459514	1459524	1459510	GAGCCGAGAAC
PBS_6-172	15610551	-	15610551	Rv3415c	3834694	3834704	3834891	CTGCGTTCATC
PBS_7-1	57117101	+	57117101	Rv3388	3801618	3801627	3801464	GCGATACCCT
PBS_7-2	15610525	-	15610525	Rv3389c	3804838	3804847	3804864	TCGATACCGT
PBS_7-3	57116710	-	57116710	Rv0265c	317510	317519	317524	GCGATACCCT
PBS_7-4	15610091	-	15610091	Rv2954c	3307468	3307477	3307579	TCGATACGCT
PBS_7-5	15609732 15609733	+	15609732	Rv2595	2925417	2925426	2925384	TCGATACGCT
PBS_7-6	15610132 57117042	-	57117042	Rv2996c	3355076	3355085	3355098	CCGATACGCT
PBS_7-7	15608429	+	15608429	Rv1289	1442756	1442765	1442719	CCGATAGCCT
PBS_7-8	15610467 15610468	+	15610467	Rv3331	3717004	3717013	3716995	CCGATACCTT
PBS_7-9	57116839	-	57116839	Rv1172c	1302753	1302762	1302930	GCGATACCAT
PBS_7-10	15610391 15610392 15610393	-	15610393	Rv3257c	3638755	3638764	3638810	CCGATAGGCT
PBS_7-11	15607585 15607586 15607587 15607588 15607589 15607590 15607591 15607592	-	15607592	Rv0451c	542108	542117	542141	CCGATAACGT
PBS_7-12	15609532	+	15609532	Rv2395	2690054	2690063	2689942	CCGATAGGGT
PBS_7-13	15610813 15610814 57117143	-	57117143	Rv3678A	4118698	4118707	4118775	CCGATAAGCT
PBS_7-14	15608493 15608494 15608495 15608496	-	15608496	Rv1356c	1525118	1525127	1525292	TCGATAGGGT
PBS_7-15	15610100 15610101	+	15610100	Rv2963	3315152	3315161	3315123	GCGATACGTT
PBS_7-16	57117139 57117140	+	57117139	Rv3652	4093549	4093558	4092879	GCGATAAGCT
PBS_7-17	15607188 15607189	-	15607189	Rv0047c	51789	51798	51827	GCGATACGAT
PBS_7-18	15609884	+	15609884	Rv2747	3059245	3059254	3059232	TCGATACTGT
PBS_7-19	57116826	+	57116826	Rv1091	1216410	1216419	1216055	GCGATACGAT
PBS_7-20	15609746 15609747 15609748 57117006 15609750 15609751	-	15609751	Rv2614c	2943312	2943321	2943375	CCGATAGCAT
PBS_7-21	15610296 15610297	-	15610297	Rv3161c	3531146	3531155	3531207	TCGATAACAT
PBS_7-22	15610842	-	15610842	Rv3706c	4149975	4149984	4150029	CCGATACCCA
PBS_7-23	15608487	-	15608487	Rv1347c	1512932	1512941	1513046	CCGATACCCC
PBS_7-24	15610545 15610546 15610547	-	15610547	Rv3411c	3831560	3831569	3831725	CCGATAGGAT
PBS_7-25	15607582 448824744	-	448824744	Rv0442c	532249	532258	532395	CCGATACCGC
PBS_7-26	15610427	-	15610427	Rv3291c	3672304	3672313	3672327	GCGATAGTCT
PBS_7-27	15608949	-	15608949	Rv1812c	2055382	2055391	2055680	GCGATACCCC
PBS_7-28	15608283 15608284	+	15608283	Rv1143	1270013	1270022	1269959	TCGATACGCC
PBS_7-29	15607190	-	15607190	Rv0048c	52770	52779	52830	CCGATACGCA
PBS_7-30	15610776	-	15610776	Rv3640c	4079889	4079898	4079924	GCGATACCGA
PBS_7-31	57116933	+	57116933	Rv1983	2226195	2226204	2226102	TGGATACGCT
PBS_7-32	15608025 15608026	+	15608025	Rv0885	982720	982729	982555	TCGATACCCG
PBS_7-33	448824810	-	448824810	Rv3370c	3784784	3784793	3784931	TCGATATACT
PBS_7-34	57116776	+	57116776	Rv0754	846089	846098	845954	CCGATACCCG
PBS_7-35	15609605 448817295	-	448817295	Rv2468A	2772348	2772357	2772366	GGGATACGGT
PBS_7-36	15608424	+	15608424	Rv1284	1437303	1437312	1437118	GCGATACCCG
PBS_7-37	15607502	+	15607502	Rv0361	438796	438805	438740	TCGATACCGG
PBS_7-38	15607206 448814828 15607207	+	15607206	Rv0064	68590	68599	68363	GCGATACGGC
PBS_7-39	15610863	+	15610863	Rv3727	4172751	4172760	4172615	CCGATAGCCC
PBS_7-40	15608502 15608503	-	15608503	Rv1363c	1535431	1535440	1535682	GCGATACCGG
PBS_7-41	15607295 15607296	-	15607296	Rv0154c	183582	183591	183621	CCGATAGATT
PBS_7-42	15607152	-	15607152	Rv0010c	13695	13704	13713	CCGATAGAAT
PBS_7-43	448824767 15609018 15609019 15609020 15609021 15609022 15609023	-	15609023	Rv1886c	2136146	2136155	2136257	GGGATAGCGT
PBS_7-44	15609532	+	15609532	Rv2395	2689986	2689995	2689942	CCGATAATTT
PBS_7-45	15609237	+	15609237	Rv2100	2358227	2358236	2357389	GCGATAACCC
PBS_7-46	15607524	-	15607524	Rv0383c	459324	459333	459455	CGGATAGGCT
PBS_7-47	15607920 57116781 57116782	+	15607920	Rv0780	873327	873336	873293	CGGATAGGCT
PBS_7-48	15610399	+	15610399	Rv3263	3642896	3642905	3642882	ACGATAGGCT
PBS_7-49	15609838	-	15609838	Rv2701c	3016737	3016746	3016857	GCGATAGGCC
PBS_7-50	57116776	+	57116776	Rv0754	845997	846006	845954	TGGATATCCT
PBS_7-51	57116696	-	57116696	Rv0159c	188914	188923	188930	GCGATAACGA
PBS_7-52	15607195 15607196 57116686 15607198 15607199 15607200	+	15607195	Rv0053	57981	57990	57974	GCGATAGGCC
PBS_7-53	15609137 15609138	+	15609137	Rv2000	2245142	2245151	2245139	TCGATAAGGC
PBS_7-54	15609124	+	15609124	Rv1987	2230991	2231000	2230611	CCGATATCGC
PBS_7-55	15607443 15607444	+	15607443	Rv0302	364530	364539	364470	TCGATACAGA
PBS_7-56	15608425 15608426 15608427 15608428	+	15608425	Rv1285	1437884	1437893	1437816	GCGATAGGGA
PBS_7-57	15608967 15608968 15608969	+	15608967	Rv1830	2074536	2074545	2074438	GCGATAAGGC
PBS_7-58	15609754	-	15609754	Rv2617c	2946339	2946348	2946433	ACGATACAGT
PBS_7-59	15608967 15608968 15608969	+	15608967	Rv1830	2074480	2074489	2074438	GCGATAAGGC
PBS_7-60	15609789 15609790 15609791 15609792 15609793 15609794 15609795 15609796	-	15609796	Rv2659c	2980944	2980953	2980962	GGGATACTGT
PBS_7-61	15607872 15607873 57116771 15607875	+	15607872	Rv0732	824651	824660	824640	TCGATAGCTC
PBS_7-62	15607782 15607783 15607784	-	15607784	Rv0644c	739249	739258	739326	CGGATAGCAT
PBS_7-63	15608870 15608871	-	15608871	Rv1733c	1960565	1960574	1960773	CCGATATGCA
PBS_7-64	15610645 15610646	-	15610646	Rv3510c	3939586	3939595	3939616	CGGATAGCAT
PBS_7-65	15608967 15608968 15608969	+	15608967	Rv1830	2074592	2074601	2074438	GCGATAAGGC
PBS_7-66	15609409 15609410	+	15609409	Rv2272	2545712	2545721	2545632	CCGATATGCC
PBS_7-67	15610747	+	15610747	Rv3611	4052914	4052923	4052884	CCGATACACG
PBS_7-68	15607152	-	15607152	Rv0010c	13591	13600	13713	TGGATAACTT
PBS_7-69	57117020 15609893	-	15609893	Rv2756c	3070094	3070103	3070169	TCGATAGGAA
PBS_7-70	15610905	+	15610905	Rv3769	4214599	4214608	4214430	CGGATAGGAT
PBS_7-71	15608493 15608494 15608495 15608496	-	15608496	Rv1356c	1524834	1524843	1525292	TCGATACAGG
PBS_7-72	15608061 15608062	+	15608061	Rv0921	1026896	1026905	1026817	GCGATAGACC
PBS_7-73	15608655	+	15608655	Rv1517	1708784	1708793	1708540	CGGATATCTT
PBS_7-74	57117095	-	57117095	Rv3347c	3753323	3753332	3753764	CCGATATGGG
PBS_7-75	15608033	-	15608033	Rv0893c	996333	996342	996523	GGGATACCGA
PBS_7-76	15607232	+	15607232	Rv0090	98375	98384	98352	CCGATATGAC
PBS_7-77	15607404 15607405	-	15607405	Rv0264c	316443	316452	316510	GCGCTACCGT
PBS_7-78	15609431	+	15609431	Rv2294	2565305	2565314	2565033	CGGATACGGC
PBS_7-79	57116995	-	57116995	Rv2487c	2797403	2797412	2797466	GCGATATGGG
PBS_7-80	57117146	-	57117146	Rv3705A	4149485	4149494	4149590	GCGATATTCA
PBS_7-81	15609124	+	15609124	Rv1987	2230903	2230912	2230611	CCGATATCTG
PBS_7-82	15608025 15608026	+	15608025	Rv0885	982708	982717	982555	GCGGTACCGT
PBS_7-83	57117005	+	57117005	Rv2608	2934988	2934997	2934873	GGGATACCCG
PBS_7-84	15610397 15610398	+	15610397	Rv3261	3640260	3640269	3640142	TCGATAGATA
PBS_7-85	15607719	+	15607719	Rv0579	676154	676163	675917	GCGATATTGC
PBS_7-86	15609347	-	15609347	Rv2210c	2475977	2475986	2476041	CGGATAGAAT
PBS_7-87	15607232	+	15607232	Rv0090	98433	98442	98352	CGGATACGGG
PBS_7-88	15608493 15608494 15608495 15608496	-	15608496	Rv1356c	1524934	1524943	1525292	TCGATAAATA
PBS_7-89	15607975	+	15607975	Rv0835	930533	930542	930486	ACGATACGCG
PBS_7-90	15607439 15607440	+	15607439	Rv0298	363130	363139	363110	TAGATACCGT
PBS_7-91	448824767 15609018 15609019 15609020 15609021 15609022 15609023	-	15609023	Rv1886c	2136033	2136042	2136257	GCGATAGATC
PBS_7-92	15608366 15608367	-	15608367	Rv1227c	1370855	1370864	1370919	ACGATAACCA
PBS_7-93	15610209 15610210	-	15610210	Rv3073c	3436714	3436723	3436778	TGGATAAGCC
PBS_7-94	57116866	-	57116866	Rv1452c	1638368	1638377	1638380	CCGATAGTAG
PBS_7-95	15608652 15608653 57116881	-	57116881	Rv1516c	1708567	1708576	1708870	GCAATACCCT
PBS_7-96	15607342 15607343	-	15607343	Rv0202c	241343	241352	241513	TCGGTAGGCT
PBS_7-97	15610049 15610050 15610051 15610052 15610053	-	15610053	Rv2916c	3226328	3226337	3226362	CGGATAACGG
PBS_7-98	15610091	-	15610091	Rv2954c	3307398	3307407	3307579	GCGCTATCCT
PBS_7-99	15610946	+	15610946	Rv3810	4273595	4273604	4273476	GCGATTGCCT
PBS_7-100	15608313	+	15608313	Rv1173	1302838	1302847	1302682	GCGCTACTGT
PBS_7-101	57116999 57117000	-	57117000	Rv2531c	2857830	2857839	2857852	GCGATAATTG
PBS_7-102	15609606	-	15609606	Rv2469c	2773099	2773108	2773177	GCGACACGGT
PBS_7-103	15607407	-	15607407	Rv0266c	321222	321231	321330	GAGATACCTT
PBS_7-104	15610216 15610217	-	15610217	Rv3080c	3446013	3446022	3446039	GTGATACCCT
PBS_7-105	15609144	-	15609144	Rv2007c	2256436	2256445	2256616	CCGGTAGCTT
PBS_7-106	15607713 15607714	-	15607714	Rv0574c	668415	668424	668578	GCGATTACCT
PBS_7-107	57117137	-	57117137	Rv3634c	4073618	4073627	4073633	CCGGTATGGT
PBS_7-108	15610150	+	15610150	Rv3013	3371785	3371794	3371731	TGGATACATC
PBS_7-109	15608432 15608433 15608434 15608435	+	15608432	Rv1292	1446361	1446370	1445835	CCCATAGGAT
PBS_7-110	15608310	+	15608310	Rv1170	1300255	1300264	1300125	GCGATTCTGT
PBS_7-111	15607852	+	15607852	Rv0712	808730	808739	808699	GGCATACGCT
PBS_7-112	15610910 15610911	+	15610910	Rv3774	4218833	4218842	4218826	ACGCTACGGT
PBS_7-113	15610813 15610814 57117143	-	57117143	Rv3678A	4118755	4118764	4118775	CCGATGGCCT
PBS_7-114	57116989	-	57116989	Rv2431c	2728379	2728388	2728436	TGGATAATTA
PBS_7-115	15610172	+	15610172	Rv3035	3395084	3395093	3394922	CGGTTACCCT
PBS_7-116	15607185	-	15607185	Rv0043c	48199	48208	48232	GCGTTACCCC
PBS_7-117	15608664 15608665	-	15608665	Rv1527c	1728884	1728893	1728952	GGCATAACCT
PBS_7-118	15608870 15608871	-	15608871	Rv1733c	1960750	1960759	1960773	GCGGTAGCCC
PBS_7-119	57117041 448824795	-	448824795	Rv2993c	3351079	3351088	3351268	CGGCTAAGCT
PBS_7-120	15607439 15607440	+	15607439	Rv0298	363216	363225	363110	GCGACACCGC
PBS_7-121	15607191	+	15607191	Rv0049	52702	52711	52698	ACGATAGTAG
PBS_7-122	15609232 15609233 15609234	-	15609234	Rv2097c	2356814	2356823	2357677	CCGGTACTCC
PBS_7-123	15607719	+	15607719	Rv0579	676228	676237	675917	AGGATAAGGA
PBS_7-124	15607275	+	15607275	Rv0133	160853	160862	160783	CGGTTAGCCT
PBS_7-125	15608814 15608815	+	15608814	Rv1676	1901032	1901041	1900976	TGGATTGCGT
PBS_7-126	15607910 15607911 15607912	+	15607910	Rv0770	863186	863195	863159	GCGATGAGGT
PBS_7-127	15607585 15607586 15607587 15607588 15607589 15607590 15607591 15607592	-	15607592	Rv0451c	541957	541966	542141	TGGGTATCGT
PBS_7-128	448824767 15609018 15609019 15609020 15609021 15609022 15609023	-	15609023	Rv1886c	2135972	2135981	2136257	GCGGTAACCG
PBS_7-129	15607289 15607290 15607291	+	15607289	Rv0147	173172	173181	173144	CGGATATATG
PBS_7-130	57116749	+	57116749	Rv0522	612984	612993	612904	GCCATAGCTA
PBS_7-131	15609741 15609742 15609743	-	15609743	Rv2606c	2934102	2934111	2934197	GCGGTAGCGG
PBS_7-132	57116760 57116761 15607760	+	57116760	Rv0618	711505	711514	711408	GCGACACCAC
PBS_7-133	15609134	+	15609134	Rv1997	2240102	2240111	2239958	CCGTTAGGCA
PBS_7-134	15609123	+	15609123	Rv1986	2229983	2229992	2229903	CCCATACAAA
PBS_7-135	57117167	-	57117167	Rv3893c	4376228	4376237	4376261	TGGCTACTTT
PBS_7-136	15609746 15609747 15609748 57117006 15609750 15609751	-	15609751	Rv2614c	2943289	2943298	2943375	TCGACACGTC
PBS_7-137	15608424	+	15608424	Rv1284	1437224	1437233	1437118	CCGATTCTGA
PBS_7-138	15609848	+	15609848	Rv2711	3023436	3023445	3023433	TGGACATCCT
PBS_7-139	15607188 15607189	-	15607189	Rv0047c	51741	51750	51827	GCCATACAAA
PBS_7-140	15608652 15608653 57116881	-	57116881	Rv1516c	1708825	1708834	1708870	GCGTTACTGA
PBS_7-141	15609766 15609767	+	15609766	Rv2629	2955638	2955647	2955421	CACATACCCT
PBS_7-142	15609402	+	15609402	Rv2265	2538547	2538556	2538351	CGGCTAGGCC
PBS_7-143	15609258 57116947	-	57116947	Rv2122c	2381028	2381037	2381070	AGGGTAGCCT
PBS_7-144	15608652 15608653 57116881	-	57116881	Rv1516c	1708719	1708728	1708870	TCGAGACGGT
PBS_7-145	15607585 15607586 15607587 15607588 15607589 15607590 15607591 15607592	-	15607592	Rv0451c	542011	542020	542141	AGGCTAGGCT
PBS_7-146	15609514 15609515 15609516 448824784	-	448824784	Rv2380c	2667212	2667221	2667254	CCGATTGGAG
PBS_7-147	15609196 15609197	+	15609196	Rv2059	2315104	2315113	2315062	TCGACAACAG
PBS_7-148	15609049	-	15609049	Rv1912c	2159151	2159160	2159190	CTGATAACTC
PBS_7-149	15609035	+	15609035	Rv1898	2144888	2144897	2144883	TCGATGCTGC
PBS_7-150	15608607 15608608 57116870 15608610 15608611	+	15608607	Rv1469	1656908	1656917	1656722	TCCCTACACT
PBS_7-151	15610425 15610426	-	15610426	Rv3290c	3671818	3671827	3671844	TCAATATTCC
PBS_7-152	57117041 448824795	-	448824795	Rv2993c	3351225	3351234	3351268	CCGATGGTGA
PBS_7-153	57117041 448824795	-	448824795	Rv2993c	3351146	3351155	3351268	CCGGCAGGGT
PBS_7-154	15609744	+	15609744	Rv2607	2934088	2934097	2934071	CCACTACGAT
PBS_7-155	15609006	-	15609006	Rv1869c	2120750	2120759	2120794	CAGGTACGCG
PBS_7-156	15610405 15610406	+	15610405	Rv3269	3650197	3650206	3650110	CCGCTGCAAT
PBS_7-157	57117040 15610108	+	57117040	Rv2970A	3325711	3325720	3325704	TCCCTACAAA
PBS_7-158	15610627	+	15610627	Rv3491	3909778	3909787	3909739	CCCATTTCGG
PBS_7-159	15607164	-	15607164	Rv0022c	27537	27546	27594	CGGCCACCCC
PBS_7-160	15610913	+	15610913	Rv3777	4222660	4222669	4222649	ACGCCACCGC
PBS_7-161	15608101	+	15608101	Rv0961	1073951	1073960	1073929	TCCGTATATC
PBS_7-162	15610967	+	15610967	Rv3831	4305716	4305725	4305686	TCAACATTGA
PBS_8-1	15610986 15610987	+	15610986	Rv3850	4323903	4323912	4323898	GATACCGACC
PBS_8-2	57116852	-	57116852	Rv1361c	1533884	1533893	1533947	GATACCGGCC
PBS_8-3	15609042 15609043	-	15609043	Rv1906c	2152918	2152927	2153234	GATACCGGTA
PBS_8-4	15609124	+	15609124	Rv1987	2230811	2230820	2230611	GATACCGGTC
PBS_8-5	57116710	-	57116710	Rv0265c	317508	317517	317524	GATACCCTCA
PBS_8-6	15607924 15607925	+	15607924	Rv0784	878444	878453	878441	GATACCGGTC
PBS_8-7	15607214 15607215 15607216 15607217	+	15607214	Rv0072	80383	80392	80194	GATATCGACA
PBS_8-8	15608468	+	15608468	Rv1328	1494472	1494481	1494426	GATACCCACC
PBS_8-9	15610994 15610995	-	15610995	Rv3859c	4336522	4336531	4336776	GATACCCGCC
PBS_8-10	15607976 15607977	-	15607977	Rv0837c	934118	934127	934719	GATACCGCTA
PBS_8-11	15608910	+	15608910	Rv1772	2006481	2006490	2006448	GATATCGACA
PBS_8-12	448824740	-	448824740	Rv0186A	218629	218638	218704	GATACCCGTA
PBS_8-13	15607688	-	15607688	Rv0548c	640016	640025	640227	CATACCGTCC
PBS_8-14	448824815	-	448824815	Rv3487c	3907634	3907643	3907666	GATATCGGCT
PBS_8-15	15608737 57116891 15608739 15608740 15608741 15608742 15608743 57116892	+	15608737	Rv1599	1799529	1799538	1799484	GATATCGACT
PBS_8-16	15610905	+	15610905	Rv3769	4214513	4214522	4214430	GATACCCCCA
PBS_8-17	15607441 15607442	+	15607441	Rv0300	363802	363811	363779	GATATCGCCA
PBS_8-18	15607745 15607746	+	15607745	Rv0605	701205	701214	701190	CATACCGACC
PBS_8-19	15607504	-	15607504	Rv0363c	442375	442384	442394	CATACCGGCC
PBS_8-20	15609789 15609790 15609791 15609792 15609793 15609794 15609795 15609796	-	15609796	Rv2659c	2980942	2980951	2980962	GATACTGTCT
PBS_8-21	15608774	+	15608774	Rv1636	1842406	1842415	1842243	GATACTGTCT
PBS_8-22	15609124	+	15609124	Rv1987	2230660	2230669	2230611	CATACCGTTC
PBS_8-23	15609129 15609130 15609131	-	15609131	Rv1994c	2238106	2238115	2238140	GATATCGGTT
PBS_8-24	15609124	+	15609124	Rv1987	2230993	2231002	2230611	GATATCGCCT
PBS_8-25	15607920 57116781 57116782	+	15607920	Rv0780	873299	873308	873293	GATACCAGCA
PBS_8-26	448824767 15609018 15609019 15609020 15609021 15609022 15609023	-	15609023	Rv1886c	2136015	2136024	2136257	CATACCGTTT
PBS_8-27	15607393 15607394	+	15607393	Rv0252	302852	302861	302653	CATACCCTCA
PBS_8-28	57116839	-	57116839	Rv1172c	1302751	1302760	1302930	GATACCATCC
PBS_8-29	15610805 15610806	+	15610805	Rv3669	4110496	4110505	4110482	CATATCGTCA
PBS_8-30	15609559	+	15609559	Rv2422	2719059	2719068	2718809	GATACCCGCG
PBS_8-31	15610310 15610311	+	15610310	Rv3174	3542055	3542064	3542046	TATACCGACC
PBS_8-32	57117009	+	57117009	Rv2631	2957470	2957479	2957433	CATACCGGTT
PBS_8-33	15608816 15608817 15608818 15608819	+	15608816	Rv1678	1902379	1902388	1902297	GATACTGCCC
PBS_8-34	57116819	-	57116819	Rv1068c	1192175	1192184	1192509	GATATCCGTC
PBS_8-35	15610986 15610987	+	15610986	Rv3850	4323994	4324003	4323898	GATACCGGGA
PBS_8-36	15609713	-	15609713	Rv2576c	2900900	2900909	2900917	CATACCCGCC
PBS_8-37	15609766 15609767	+	15609766	Rv2629	2955640	2955649	2955421	CATACCCTTC
PBS_8-38	15608677 15608678	+	15608677	Rv1539	1742216	1742225	1742193	CATATCGGCC
PBS_8-39	57116819	-	57116819	Rv1068c	1192301	1192310	1192509	CATACCGCTC
PBS_8-40	57116774	+	57116774	Rv0747	838361	838370	838053	GATATCGTTG
PBS_8-41	15608638 15608639	+	15608638	Rv1500	1690815	1690824	1690806	GATACCCTAC
PBS_8-42	15607330	-	15607330	Rv0189c	221843	221852	221870	GATACTCGCC
PBS_8-43	15608340	+	15608340	Rv1200	1342859	1342868	1342606	CATACCGTCG
PBS_8-44	15610597	-	15610597	Rv3461c	3880419	3880428	3880431	CATACCCATA
PBS_8-45	15607268 15607269	+	15607268	Rv0126	152226	152235	152216	GATACCACCC
PBS_8-46	57117139 57117140	+	57117139	Rv3652	4093545	4093554	4092879	GATAGCGATA
PBS_8-47	15607350 15607351	+	15607350	Rv0209	248940	248949	248907	GATACCCAAC
PBS_8-48	15610771	+	15610771	Rv3635	4073620	4073629	4073612	CATACCGGCG
PBS_8-49	57116913	+	57116913	Rv1791	2029516	2029525	2029478	GATAGCGATC
PBS_8-50	57116839	-	57116839	Rv1172c	1302897	1302906	1302930	GATATCATCC
PBS_8-51	15608183	-	15608183	Rv1043c	1166916	1166925	1167052	GATACCGTAG
PBS_8-52	15608301 15608302 15608303 15608304 15608305	+	15608301	Rv1161	1287175	1287184	1287021	GATACCCGAT
PBS_8-53	15607352	+	15607352	Rv0211	251628	251637	251599	TATACCCGCC
PBS_8-54	15608998	+	15608998	Rv1861	2108737	2108746	2108714	GATACCCCTG
PBS_8-55	15608905	+	15608905	Rv1767	2000047	2000056	2000007	TATACCCATA
PBS_8-56	15609754	-	15609754	Rv2617c	2946337	2946346	2946433	GATACAGTCT
PBS_8-57	57116848	-	57116848	Rv1325c	1490018	1490027	1490116	GATAGCGCTA
PBS_8-58	15608469 57116850	-	57116850	Rv1330c	1500643	1500652	1500660	GATACCCAGC
PBS_8-59	15607439 15607440	+	15607439	Rv0298	363132	363141	363110	GATACCGTGG
PBS_8-60	15610865	+	15610865	Rv3729	4178090	4178099	4178071	GATACTGTGA
PBS_8-61	15607747	+	15607747	Rv0607	702789	702798	702760	CATATCGACG
PBS_8-62	57116899	-	57116899	Rv1706c	1934029	1934038	1934481	TATACCCCTA
PBS_8-63	15608607 15608608 57116870 15608610 15608611	+	15608607	Rv1469	1656869	1656878	1656722	CATACCGCAA
PBS_8-64	15610747	+	15610747	Rv3611	4052916	4052925	4052884	GATACACGCA
PBS_8-65	15607331	+	15607331	Rv0190	221784	221793	221724	GATACCCCGC
PBS_8-66	15607660	-	15607660	Rv0519c	612186	612195	612254	AATACCGACT
PBS_8-67	15607782 15607783 15607784	-	15607784	Rv0644c	739307	739316	739326	CATATCCGTT
PBS_8-68	15607671	+	15607671	Rv0531	622304	622313	622283	TATACCCGCG
PBS_8-69	15608107	+	15608107	Rv0967	1077940	1077949	1077836	GATACCATGA
PBS_8-70	15607260	-	15607260	Rv0118c	143961	143970	144048	AATACCGATC
PBS_8-71	15607434	-	15607434	Rv0293c	358118	358127	358170	GATACAGTCG
PBS_8-72	15607748 15607749 57116759	+	15607748	Rv0608	703207	703216	703200	GATAGTGGTA
PBS_8-73	15610984	+	15610984	Rv3848	4322212	4322221	4322072	CATACTGGCG
PBS_8-74	15607164	-	15607164	Rv0022c	27563	27572	27594	GATACTACCC
PBS_8-75	15609129 15609130 15609131	-	15609131	Rv1994c	2238005	2238014	2238140	TATACCAGTA
PBS_8-76	15609149	+	15609149	Rv2012	2259306	2259315	2259286	TATATTGTCA
PBS_8-77	15608745	+	15608745	Rv1607	1806104	1806113	1806001	CATACCACCT
PBS_8-78	15609148	-	15609148	Rv2011c	2259300	2259309	2259325	TATATTGTCA
PBS_8-79	15607993	-	15607993	Rv0853c	951165	951174	951182	GATAGCGAAT
PBS_8-80	57117120	+	57117120	Rv3532	3969107	3969116	3968945	TATATTGTCC
PBS_8-81	15610198	-	15610198	Rv3061c	3425468	3425477	3425583	AATACCGCCT
PBS_8-82	57117086 57117087	-	57117087	Rv3306c	3693992	3694001	3694053	GATACTGCGA
PBS_8-83	15609360 15609361	-	15609361	Rv2224c	2497617	2497626	2497741	CATACCATCG
PBS_8-84	15609025	-	15609025	Rv1888c	2138302	2138311	2138443	GATAGCCACG
PBS_8-85	15609526 15609527	-	15609527	Rv2390c	2684286	2684295	2684678	GATAGTGATC
PBS_8-86	15610100 15610101	+	15610100	Rv2963	3315201	3315210	3315123	TATACCCCCG
PBS_8-87	15607986	-	15607986	Rv0846c	944307	944316	944342	TATACCCTAT
PBS_8-88	15607328	+	15607328	Rv0187	218620	218629	218552	TATACCCTAT
PBS_8-89	57117116 57117117	+	57117116	Rv3511	3939549	3939558	3939258	GATCCCGACA
PBS_8-90	15609761 15609762 15609763	-	15609763	Rv2626c	2953201	2953210	2953506	CATAGCGCTA
PBS_8-91	15609526 15609527	-	15609527	Rv2390c	2684605	2684614	2684678	GATACAGGTG
PBS_8-92	15610985	+	15610985	Rv3849	4323453	4323462	4323235	CATACAGATA
PBS_8-93	15610099	-	15610099	Rv2962c	3315210	3315219	3315235	TATACCACCC
PBS_8-94	15609056	-	15609056	Rv1919c	2171555	2171564	2171622	CATATCGGGC
PBS_8-95	15607707	+	15607707	Rv0567	658062	658071	658040	GATAGCCGTG
PBS_8-96	15607443 15607444	+	15607443	Rv0302	364532	364541	364470	GATACAGAAC
PBS_8-97	57116725	-	57116725	Rv0354c	424704	424713	424776	AATACCCATC
PBS_8-98	15610467 15610468	+	15610467	Rv3331	3717006	3717015	3716995	GATACCTTCG
PBS_8-99	448818032	+	448818032	Rv3190A	3556697	3556706	3556688	GATAGTGCTC
PBS_8-100	57116907	+	57116907	Rv1766	1999684	1999693	1999358	AATACCCCCC
PBS_8-101	15607144 15607145 15607146	+	15607144	Rv0002	1780	1789	1525	AATACTGTTA
PBS_8-102	15610545 15610546 15610547	-	15610547	Rv3411c	3831690	3831699	3831725	GATAACGCCA
PBS_8-103	57117110	+	57117110	Rv3477	3893766	3893775	3893721	CATAGTGACC
PBS_8-104	57117050	-	57117050	Rv3022A	3381268	3381277	3381374	GATAGAGACC
PBS_8-105	15608641 15608642	-	15608642	Rv1504c	1695249	1695258	1695280	GATACCTGAA
PBS_8-106	15607260	-	15607260	Rv0118c	143919	143928	144048	CATAGTGACT
PBS_8-107	15609380	+	15609380	Rv2243	2516619	2516628	2516549	GATACCAGGG
PBS_8-108	15610355	+	15610355	Rv3219	3595542	3595551	3595434	GATAGCCCAC
PBS_8-109	15607684 15607685	-	15607685	Rv0545c	637522	637531	637582	GATACACCCG
PBS_8-110	57116815	-	57116815	Rv1046c	1169285	1169294	1169422	GATATTATCG
PBS_8-111	448824767 15609018 15609019 15609020 15609021 15609022 15609023	-	15609023	Rv1886c	2136144	2136153	2136257	GATAGCGTGG
PBS_8-112	15607542	+	15607542	Rv0401	479759	479768	479754	AATACTGCCC
PBS_8-113	15608573	-	15608573	Rv1435c	1613008	1613017	1613306	GATACGGCTA
PBS_8-114	15607686	-	15607686	Rv0546c	637975	637984	638031	GATAGACACA
PBS_8-115	15607289 15607290 15607291	+	15607289	Rv0147	173166	173175	173144	TATATCCGGA
PBS_8-116	15607337 15607338	+	15607337	Rv0196	231612	231621	231535	TATAGCAACA
PBS_8-117	15608531	+	15608531	Rv1392	1566785	1566794	1566698	GATATAATTC
PBS_8-118	15609663 15609664	+	15609663	Rv2526	2851067	2851076	2850575	CATATCAGAC
PBS_8-119	15607164	-	15607164	Rv0022c	27478	27487	27594	CATATACGCT
PBS_8-120	15610946	+	15610946	Rv3810	4273613	4273622	4273476	GATATAACCA
PBS_8-121	15607188 15607189	-	15607189	Rv0047c	51798	51807	51827	TATATCGAGG
PBS_8-122	15607709 15607710	+	15607709	Rv0569	660877	660886	660869	GGTATCCGCA
PBS_8-123	15608508	+	15608508	Rv1368	1540989	1540998	1540646	AATACCATCG
PBS_8-124	15608664 15608665	-	15608665	Rv1527c	1728548	1728557	1728952	TATATCGGGG
PBS_8-125	15607358	-	15607358	Rv0217c	260906	260915	260923	CATCCCGATC
PBS_8-126	448824753	+	448824753	Rv1093	1220279	1220288	1220187	GGTACCCCCT
PBS_8-127	15610355	+	15610355	Rv3219	3595480	3595489	3595434	GAAACTGGCA
PBS_8-128	15608712 57116889	+	15608712	Rv1574	1779910	1779919	1779725	GATATTCTGG
PBS_8-129	448824741	-	448824741	Rv0204c	243220	243229	243383	GTTACCCTTA
PBS_8-130	15607455	-	15607455	Rv0314c	383587	383596	383601	GATAGCAGGC
PBS_8-131	15609770	-	15609770	Rv2633c	2959839	2959848	2960104	GATCCCGAAT
PBS_8-132	57116969	+	57116969	Rv2328	2600698	2600707	2600480	GATAACAACC
PBS_8-133	15609157	-	15609157	Rv2020c	2266790	2266799	2266804	CAAACCGTTC
PBS_8-134	15608720 15608721 15608722 15608723 15608724 57116890 15608726	-	15608726	Rv1588c	1789955	1789964	1790283	CATCCCCGCC
PBS_8-135	15607461 15607462 15607463	+	15607461	Rv0320	387848	387857	387817	GATATTTATT
PBS_8-136	15607342 15607343	-	15607343	Rv0202c	241411	241420	241513	CATCTCGGCC
PBS_8-137	15609024	+	15609024	Rv1887	2136150	2136159	2135868	TATCCCGGTC
PBS_8-138	15610407	-	15610407	Rv3271c	3653398	3653407	3653447	CATACGGGTT
PBS_8-139	448824810	-	448824810	Rv3370c	3784782	3784791	3784931	GATATACTGT
PBS_8-140	15609044 15609045	-	15609045	Rv1908c	2156130	2156139	2156148	GATAACACCA
PBS_8-141	15608268	-	15608268	Rv1128c	1253040	1253049	1253073	GAAACCCCTT
PBS_8-142	15609119 345462040	-	345462040	Rv1982A	2226200	2226209	2226243	CATACAGCGT
PBS_8-143	57117063	+	57117063	Rv3129	3493982	3493991	3493660	GATATCTGGT
PBS_8-144	15608912 15608913	+	15608912	Rv1774	2007775	2007784	2007767	TATAGTGAAC
PBS_8-145	15609213 15609214 57116940	-	57116940	Rv2077A	2334623	2334632	2335058	AATAGCCCTC
PBS_8-146	15607585 15607586 15607587 15607588 15607589 15607590 15607591 15607592	-	15607592	Rv0451c	542106	542115	542141	GATAACGTAG
PBS_8-147	15608720 15608721 15608722 15608723 15608724 57116890 15608726	-	15608726	Rv1588c	1790272	1790281	1790283	GGTACTCCCC
PBS_8-148	15609978 15609979	-	15609979	Rv2842c	3150156	3150165	3150170	CATCCTGCCA
PBS_8-149	15607393 15607394	+	15607393	Rv0252	302656	302665	302653	TATCTCCTCA
PBS_8-150	15607647 15607648 15607649	+	15607647	Rv0506	596706	596715	596586	GGTATCGGGA
PBS_8-151	15607987	+	15607987	Rv0847	944315	944324	944195	TATAGTGGGC
PBS_8-152	15607485	-	15607485	Rv0344c	414960	414969	415049	GATATCTCAG
PBS_8-153	15609134	+	15609134	Rv1997	2240087	2240096	2239958	GATCCACACC
PBS_8-154	57116899	-	57116899	Rv1706c	1934181	1934190	1934481	TGTATCGATT
PBS_8-155	57116907	+	57116907	Rv1766	1999532	1999541	1999358	CATCTTGTTA
PBS_8-156	15607284	+	15607284	Rv0142	167690	167699	167682	CATCTTGTCT
PBS_8-157	15607234	+	15607234	Rv0092	100526	100535	100452	CATGCCGCCG
PBS_8-158	15610391 15610392 15610393	-	15610393	Rv3257c	3638795	3638804	3638810	CATGCTGTTC
PBS_8-159	57116897	-	57116897	Rv1651c	1865411	1865420	1865575	CATGTCCACT
PBS_8-160	15610759	+	15610759	Rv3623	4062379	4062388	4062199	GAAATTCATT
PBS_8-161	15610984	+	15610984	Rv3848	4322135	4322144	4322072	CATCCTGGTG
PBS_8-162	15608625 15608626	+	15608625	Rv1487	1676927	1676936	1676884	CGTATCCTAA
PBS_8-163	15608332 15608333	+	15608332	Rv1192	1334890	1334899	1334846	CATCGCCATT
PBS_8-164	15609031	-	15609031	Rv1894c	2142506	2142515	2142520	CTTACTCACT
PBS_8-165	15608551 15608552	+	15608551	Rv1413	1589352	1589361	1589173	CATATGCAAC
PBS_8-166	448824792	-	448824792	Rv2840c	3148367	3148376	3148384	GTTATCCCAC
PBS_8-167	15607214 15607215 15607216 15607217	+	15607214	Rv0072	80451	80460	80194	GAAACGGTCC
PBS_8-168	15609024	+	15609024	Rv1887	2136021	2136030	2135868	TATGGCGGTA
PBS_8-169	15607688	-	15607688	Rv0548c	640167	640176	640227	CATGCCCCAC
PBS_8-170	15609101 15609102 57116931 15609104 15609105 15609106 15609107 15609108 15609109 15609110 15609111 15609112	+	15609101	Rv1964	2207520	2207529	2206803	TATGCCAGTT
PBS_8-171	15609049	-	15609049	Rv1912c	2159172	2159181	2159190	GGTAACGCCC
PBS_8-172	15607223 448824737 15607225 15607226 15607227 15607228 15607229 15607230	+	15607223	Rv0081	89523	89532	89481	TAAATTCTTC
PBS_8-173	15611044 15611045 15611046 15611047 15611048	+	15611044	Rv3908	4393299	4393308	4393074	GATAGATGTG
PBS_8-174	15608874 15608875	-	15608875	Rv1737c	1965426	1965435	1965656	GTTAGCGCAT
PBS_8-175	15610244	-	15610244	Rv3107c	3476964	3476973	3477059	GACACCATCA
PBS_8-176	15607924 15607925	+	15607924	Rv0784	878600	878609	878441	GGAATCGGCA
PBS_8-177	15607656	+	15607656	Rv0515	606515	606524	606449	AGTATCGAAA
PBS_8-178	15610150	+	15610150	Rv3013	3371736	3371745	3371731	CAAAGCCTAA
PBS_8-179	15607372	+	15607372	Rv0231	275970	275979	275964	GATGCTAGGC
PBS_8-180	57116878	+	57116878	Rv1499	1690349	1690358	1690347	TGTCCCCTCA
PBS_8-181	15607332 15607333 57116703	+	15607332	Rv0191	222215	222224	222162	GGTAGGGGCA
PBS_8-182	448824781 15609379	+	448824781	Rv2241	2512291	2512300	2512281	GTTACCTGGT
PBS_8-183	15610753 15610754	+	15610753	Rv3617	4057707	4057716	4056733	GGTGCCCGGT
PBS_8-184	15607585 15607586 15607587 15607588 15607589 15607590 15607591 15607592	-	15607592	Rv0451c	541918	541927	542141	GATCTGAGAT
PBS_9-1	57116774	+	57116774	Rv0747	838273	838282	838053	TTGTCGGCAA
PBS_9-2	15609320 15609321	-	15609321	Rv2184c	2447017	2447026	2447065	TTGTCGGCAA
PBS_9-3	15610588	+	15610588	Rv3452	3873410	3873419	3873406	TTGTCAGTAA
PBS_9-4	15610577	-	15610577	Rv3441c	3861438	3861447	3861494	GTGTCGGTGA
PBS_9-5	15610599 15610600 15610601	+	15610599	Rv3463	3880679	3880688	3880654	TTGTCGGTGC
PBS_9-6	15610327	-	15610327	Rv3191c	3558615	3558624	3559345	GTGTCGGCAA
PBS_9-7	15608268	-	15608268	Rv1128c	1252992	1253001	1253073	TTGTCGGTGC
PBS_9-8	57116936	+	57116936	Rv2013	2260276	2260285	2259821	GTGTCGGTGA
PBS_9-9	15607449	+	15607449	Rv0308	377076	377085	377056	TTGTCGGTGC
PBS_9-10	15609869 15609870	-	15609870	Rv2733c	3046694	3046703	3046820	GTGTCGGTGA
PBS_9-11	15610432 15610433	+	15610432	Rv3296	3676746	3676755	3676732	TTGTCGGTGC
PBS_9-12	15609213 15609214 57116940	-	57116940	Rv2077A	2334789	2334798	2335058	TTGTCGATAA
PBS_9-13	15607328	+	15607328	Rv0187	218589	218598	218552	CTGTCGGTAA
PBS_9-14	57116789	-	57116789	Rv0834c	930878	930887	930952	TTGTCGATAA
PBS_9-15	15609256	+	15609256	Rv2119	2378357	2378366	2378313	TTGTCGGCGC
PBS_9-16	15608515 15608516	+	15608515	Rv1375	1547579	1547588	1547531	TTGTCGGTAG
PBS_9-17	15610602 15610603	+	15610602	Rv3466	3883495	3883504	3883443	TTGTCGGTGG
PBS_9-18	15609306	-	15609306	Rv2169c	2431980	2431989	2432234	CTGTCGGCAA
PBS_9-19	15610399	+	15610399	Rv3263	3643060	3643069	3642882	CTGTCGGTGA
PBS_9-20	15608498	+	15608498	Rv1358	1526481	1526490	1526217	TTGTCGGCGG
PBS_9-21	15610097	-	15610097	Rv2960c	3313245	3313254	3313282	TTGTCGACGA
PBS_9-22	57117125 57117126	-	57117126	Rv3566A	4008540	4008549	4008718	TTGTCGCCGA
PBS_9-23	15609601 57116993	-	57116993	Rv2465c	2768211	2768220	2768260	TTGTCGCCGA
PBS_9-24	15609871	+	15609871	Rv2734	3046750	3046759	3046525	TTGTCGGAGC
PBS_9-25	15610220 15610221 15610222 15610223 15610224 15610225 15610226	+	15610220	Rv3083	3448433	3448442	3448427	CTGTCGGAAA
PBS_9-26	15607393 15607394	+	15607393	Rv0252	302833	302842	302653	TTTTCGGTAA
PBS_9-27	15608720 15608721 15608722 15608723 15608724 57116890 15608726	-	15608726	Rv1588c	1789856	1789865	1790283	TTGTCAGTGC
PBS_9-28	15610653	+	15610653	Rv3517	3953402	3953411	3953336	GTGTCGGTGC
PBS_9-29	15607188 15607189	-	15607189	Rv0047c	51808	51817	51827	TTGTCGCAAA
PBS_9-30	15608213	+	15608213	Rv1073	1197193	1197202	1197116	GTGTCGGTGG
PBS_9-31	15609082	+	15609082	Rv1945	2195959	2195968	2195935	TTGTCAGTGG
PBS_9-32	57117129	-	57117129	Rv3590c	4033211	4033220	4033268	TTGTCGGCCC
PBS_9-33	15609117	-	15609117	Rv1980c	2224104	2224113	2224219	TTGTCGTCGA
PBS_9-34	15609872 15609873 15609874	-	15609874	Rv2737c	3051492	3051501	3051618	TTGTCAGTGG
PBS_9-35	15610691	-	15610691	Rv3555c	3995719	3995728	3995803	GTGTCGGTGG
PBS_9-36	15609856	-	15609856	Rv2719c	3031655	3031664	3031787	GTGTCGGTGG
PBS_9-37	15609926 448824790 15609928 15609929	-	15609929	Rv2792c	3102183	3102192	3102363	TTGTCAGTGG
PBS_9-38	15607656	+	15607656	Rv0515	606497	606506	606449	GTGTCGGCAG
PBS_9-39	15608280	+	15608280	Rv1140	1267111	1267120	1266986	TTGTCAGCCA
PBS_9-40	15608205 15608206	+	15608205	Rv1065	1187380	1187389	1187324	TTGTCGGCCC
PBS_9-41	15609546 15609547 15609548	-	15609548	Rv2411c	2710052	2710061	2710074	TTGTCGGTGT
PBS_9-42	15610780	-	15610780	Rv3644c	4082743	4082752	4082806	CTGTCGGCGC
PBS_9-43	15608957 15608958	+	15608957	Rv1820	2064780	2064789	2064729	TTGTCGATAG
PBS_9-44	15607399 15607400 15607401	-	15607401	Rv0260c	312723	312732	312758	GTATCGGCAA
PBS_9-45	15607958 15607959	+	15607958	Rv0818	910844	910853	910843	TTGTCGCCCA
PBS_9-46	15607254 15607255	+	15607254	Rv0112	136260	136269	136008	TTGTCGAGAA
PBS_9-47	15608753 15608754	+	15608753	Rv1615	1815016	1815025	1814578	CTGTCGCTGA
PBS_9-48	15609600	+	15609600	Rv2463	2765307	2765316	2765292	TAGTCGATAA
PBS_9-49	15608828	+	15608828	Rv1690	1915294	1915303	1914877	TAGTCGGTGG
PBS_9-50	15608685	+	15608685	Rv1547	1747662	1747671	1747627	GTGTCGGTCC
PBS_9-51	15607561	-	15607561	Rv0420c	506981	506990	507131	TTGTTGGCAA
PBS_9-52	15608655	+	15608655	Rv1517	1708811	1708820	1708540	TTTTCAGCAA
PBS_9-53	15608226	+	15608226	Rv1086	1210519	1210528	1210485	GTGTCGTCGA
PBS_9-54	15608456 15608457	-	15608457	Rv1317c	1479139	1479148	1479198	ATGTCGGTGG
PBS_9-55	15609866	-	15609866	Rv2729c	3042486	3042495	3042541	ATGTCGGTGG
PBS_9-56	57116829	+	57116829	Rv1110	1236158	1236167	1236096	GTGTCGGCCC
PBS_9-57	57117075 15610358 15610359	-	15610359	Rv3223c	3599699	3599708	3599850	GTGTCGGTCG
PBS_9-58	15609323	-	15609323	Rv2186c	2448104	2448113	2448159	CTGTCGTCAA
PBS_9-59	15607231	+	15607231	Rv0089	97614	97623	97602	GTGTCGGTGT
PBS_9-60	15607769 15607770 15607771	-	15607771	Rv0631c	728334	728343	728582	ATGTCGGCGG
PBS_9-61	15607935 448824749 15607937	+	15607935	Rv0795	888800	888809	888637	GTGTCGGTGT
PBS_9-62	15607908 15607909	+	15607908	Rv0768	860887	860896	860711	GAGTCGGAGA
PBS_9-63	448824774	+	448824774	Rv2101	2360119	2360128	2360042	GTGTCGCCGC
PBS_9-64	15610171	-	15610171	Rv3034c	3394949	3394958	3395378	TTGTCCGTGG
PBS_9-65	15607190	-	15607190	Rv0048c	52818	52827	52830	CTGTCGCTGC
PBS_9-66	15608285 15608286	+	15608285	Rv1145	1272351	1272360	1271909	TTATCGCAGA
PBS_9-67	57116774	+	57116774	Rv0747	838402	838411	838053	GTGTCGCTGG
PBS_9-68	15607908 15607909	+	15607908	Rv0768	860779	860788	860711	CTGTCCGCGA
PBS_9-69	57116832 15608262	+	57116832	Rv1121	1243642	1243651	1243505	TTGTCGGGCC
PBS_9-70	15608828	+	15608828	Rv1690	1915117	1915126	1914877	GTGTCGCCGG
PBS_9-71	15610934	+	15610934	Rv3798	4252956	4252965	4252867	TTGTCAAGGA
PBS_9-72	15608749 15608750 15608751 15608752	+	15608749	Rv1611	1810208	1810217	1810151	GTGTGGGTGA
PBS_9-73	15609152	-	15609152	Rv2015c	2263092	2263101	2263425	TTGTCAGACC
PBS_9-74	15609319	-	15609319	Rv2182c	2445341	2445350	2445414	GTGTGGGCGA
PBS_9-75	57116904	-	57116904	Rv1753c	1984838	1984847	1984978	TTGTGGGCCA
PBS_9-76	15608840	-	15608840	Rv1702c	1929113	1929122	1929130	TAGTCGTCGA
PBS_9-77	15607184	-	15607184	Rv0042c	47212	47221	47365	TAGTCAGCCA
PBS_9-78	15610782	-	15610782	Rv3646c	4087379	4087388	4087609	TTGTCAGTTG
PBS_9-79	15609423	-	15609423	Rv2286c	2559677	2559686	2559702	GTTTCGGCAC
PBS_9-80	15607853	+	15607853	Rv0713	809686	809695	809646	CAGTCGGCGC
PBS_9-81	15610343	-	15610343	Rv3207c	3584933	3584942	3585003	CTGTCGGAAT
PBS_9-82	15608544 15608545 15608546 15608547	+	15608544	Rv1406	1582016	1582025	1581970	TTGTCGCGGG
PBS_9-83	15609574	+	15609574	Rv2437	2734341	2734350	2734145	TTGTCATCGC
PBS_9-84	15608197	+	15608197	Rv1057	1179036	1179045	1178396	TTGTTAGCGA
PBS_9-85	15608828	+	15608828	Rv1690	1915463	1915472	1914877	TTGTTGGCCA
PBS_9-86	15607468	-	15607468	Rv0327c	394055	394064	394110	TTATCAGAAG
PBS_9-87	15609714	+	15609714	Rv2577	2900765	2900774	2900691	CTGTCGTTGG
PBS_9-88	15608276	+	15608276	Rv1136	1264583	1264592	1264557	TTGTCGAGTA
PBS_9-89	15609600	+	15609600	Rv2463	2765505	2765514	2765292	CTGTCACCAC
PBS_9-90	448824760 15608772	+	448824760	Rv1633	1836982	1836991	1836831	GTGTCCGCGG
PBS_9-91	15610765	-	15610765	Rv3629c	4069089	4069098	4069174	ATGTCGGTTC
PBS_9-92	15609314	-	15609314	Rv2177c	2439991	2440000	2440331	GTGTGGGTGC
PBS_9-93	15610862	+	15610862	Rv3726	4171396	4171405	4171144	CTGTCGGATC
PBS_9-94	15607235 15607236	-	15607236	Rv0094c	104683	104692	104804	TTTTCGCCCA
PBS_9-95	15610578 15610579	-	15610579	Rv3443c	3862472	3862481	3862623	ATGTCGGTTC
PBS_9-96	57116774	+	57116774	Rv0747	838150	838159	838053	ATCTCGGCGA
PBS_9-97	15607460	+	15607460	Rv0319	387109	387118	387100	CTTTCGGGGA
PBS_9-98	15607308 15607309 57116701 15607311 15607312 15607313 15607314 15607315	+	15607308	Rv0167	196749	196758	196658	CTGTGAGTAA
PBS_9-99	15607163	-	15607163	Rv0021c	27009	27018	27022	CGGTCGGCAA
PBS_9-100	15610099	-	15610099	Rv2962c	3315149	3315158	3315235	GTATCGCCGC
PBS_9-101	15608826 15608827	+	15608826	Rv1688	1912949	1912958	1912921	TTGTCAAGGG
PBS_9-102	15610656	-	15610656	Rv3520c	3957501	3957510	3957520	TAGTCGAAGG
PBS_9-103	15611000	+	15611000	Rv3864	4340112	4340121	4340028	TTGACGGTGC
PBS_9-104	15609364	+	15609364	Rv2227	2500845	2500854	2500374	GTGTCGCGGC
PBS_9-105	15609100	-	15609100	Rv1963c	2207541	2207550	2207699	TGATCGGTAA
PBS_9-106	15609423	-	15609423	Rv2286c	2559594	2559603	2559702	GTGTCGACTC
PBS_9-107	15607853	+	15607853	Rv0713	809895	809904	809646	GTGTCGCTTC
PBS_9-108	15610261	+	15610261	Rv3124	3489438	3489447	3489064	TTGTGGGGCA
PBS_9-109	15607970	+	15607970	Rv0830	921936	921945	921866	TTATCGCATA
PBS_9-110	15607961 15607962	-	15607962	Rv0822c	916458	916467	916476	CTGTCGAAAT
PBS_9-111	15608285 15608286	+	15608285	Rv1145	1272211	1272220	1271909	GATTCGGAAA
PBS_9-112	57116774	+	57116774	Rv0747	838362	838371	838053	ATATCGTTGA
PBS_9-113	15608198 15608199 15608200 15608201 15608202	+	15608198	Rv1058	1180589	1180598	1180578	TTCTCGGGGG
PBS_9-114	57117139 57117140	+	57117139	Rv3652	4093516	4093525	4092879	TTTTGGGAAA
PBS_9-115	15608864 15608865	+	15608864	Rv1726	1951762	1951771	1951752	TAGTCGCCAT
PBS_9-116	15608285 15608286	+	15608285	Rv1145	1271948	1271957	1271909	GAATCGGGAA
PBS_9-117	15607897 15607898	+	15607897	Rv0757	851565	851574	851467	CTTTCAGGAA
PBS_9-118	15607186 15607187	-	15607187	Rv0045c	49966	49975	50020	GTATCCGCAG
PBS_9-119	15607359 15607360 15607361 15607362 15607363	+	15607359	Rv0218	260894	260903	260832	TAGTCGAACG
PBS_9-120	15610580 448824812 15610582 15610583	-	15610583	Rv3447c	3868303	3868312	3868351	TTCTCGATCG
PBS_9-121	57116842	+	57116842	Rv1202	1345177	1345186	1345170	GTGCCGCCGA
PBS_9-122	15609486 15609487	-	15609487	Rv2350c	2630524	2630533	2630536	TTCCCGGTAA
PBS_9-123	15610902	+	15610902	Rv3766	4212170	4212179	4211785	TTGTTCGCAG
PBS_9-124	15609402	+	15609402	Rv2265	2538643	2538652	2538351	CACTCAGCAA
PBS_9-125	15609688 15609689 15609690 15609691 15609692	-	15609692	Rv2555c	2876551	2876560	2876575	CCGTCGGACA
PBS_9-126	15608287	+	15608287	Rv1147	1274859	1274868	1274768	CCATCGGAGA
PBS_9-127	15607448	-	15607448	Rv0307c	377087	377096	377112	GCATCGGTGC
PBS_9-128	15607708	+	15607708	Rv0568	659414	659423	659341	CTTTGAGCAA
PBS_9-129	15609663 15609664	+	15609663	Rv2526	2850831	2850840	2850575	TGCTCAGCAA
PBS_9-130	15610431	+	15610431	Rv3295	3676037	3676046	3675996	GTGTGGTCTA
PBS_9-131	448824789	+	448824789	Rv2775	3082859	3082868	3082757	ATATCAGGAT
PBS_9-132	15607970	+	15607970	Rv0830	921893	921902	921866	TAGTTCGCAG
PBS_9-133	15607450	+	15607450	Rv0309	377896	377905	377830	TTGACCACAC
PBS_9-134	15609917	+	15609917	Rv2780	3086771	3086780	3086755	TAATCGAACT
PBS_9-135	15609402	+	15609402	Rv2265	2538538	2538547	2538351	TAATCCCAGC
PBS_9-136	15607838	+	15607838	Rv0698	798571	798580	798373	CCGTGGGTGG
PBS_9-137	57116733 448815229	-	448815229	Rv0456B	547572	547581	547585	CATTCACGAA
PBS_9-138	15609688 15609689 15609690 15609691 15609692	-	15609692	Rv2555c	2876496	2876505	2876575	GGATCAAGGA
PBS_9-139	15610099	-	15610099	Rv2962c	3315223	3315232	3315235	CTGCCCTCCA
PBS_10-1	15609394 15609395	-	15609395	Rv2258c	2532171	2532184	2532244	GCGATGAGGAGGAG
PBS_10-2	448824750	-	448824750	Rv0861c	960181	960194	960341	GCGATGAGGAGGAG
PBS_10-3	15607858 15607859 15607860 15607861	+	15607858	Rv0718	812953	812966	812813	GCGATGAGGAGGAG
PBS_10-4	448824750	-	448824750	Rv0861c	960287	960300	960341	GCGATGAGGAGGAG
PBS_10-5	15607364	-	15607364	Rv0223c	267773	267786	267862	GCGATGAGGAGGAG
PBS_10-6	15608595 15608596	-	15608596	Rv1458c	1644269	1644282	1644362	GCGATGAGGAGGAG
PBS_10-7	15609817 15609818	+	15609817	Rv2680	2996034	2996047	2995946	GCGATGAGGAGGAG
PBS_10-8	15607858 15607859 15607860 15607861	+	15607858	Rv0718	812899	812912	812813	GCGATGAGGAGGAG
PBS_10-9	15609817 15609818	+	15609817	Rv2680	2996085	2996098	2995946	GCGATGAGGAGGAG
PBS_10-10	15607844 15607845 15607846 15607847 15607848 15607849 15607850	+	15607844	Rv0704	802458	802471	802436	GCGATGAGGAGGAG
PBS_10-11	15608595 15608596	-	15608596	Rv1458c	1644322	1644335	1644362	GCGATGAGGAGGAG
PBS_10-12	448824750	-	448824750	Rv0861c	960234	960247	960341	GCGATGAGGAGGAG
PBS_10-13	15609926 448824790 15609928 15609929	-	15609929	Rv2792c	3102349	3102362	3102363	GGGGTGAGGAGGAG
PBS_10-14	15607528 57116729	-	57116729	Rv0388c	468237	468250	468334	GCTATGAGGAGGTG
PBS_10-15	15610440	+	15610440	Rv3304	3690979	3690992	3690939	GGCGTGAGGAGGAG
PBS_10-16	15610440	+	15610440	Rv3304	3691037	3691050	3690939	GGCGTGAGGAGGAG
PBS_10-17	15608954	+	15608954	Rv1817	2059496	2059509	2058961	GCGATGACGAGGAG
PBS_10-18	15608954	+	15608954	Rv1817	2059573	2059586	2058961	GCGATGACGAGGAG
PBS_10-19	57116783 15607928	+	57116783	Rv0787A	882505	882518	882419	GATCTGAGGAGGAG
PBS_10-20	15608964 15608965	+	15608964	Rv1827	2072579	2072592	2072357	CCAGTGAGGAGCAG
PBS_10-21	15610353	-	15610353	Rv3217c	3594411	3594424	3594467	CCGTTGAGGAGGAC
PBS_10-22	15609726	+	15609726	Rv2589	2916344	2916357	2916194	CGGGTGAGGAGGAT
PBS_10-23	15608807 15608808 15608809	+	15608807	Rv1669	1895498	1895511	1895343	CCGCTGAGGAGCCG
PBS_10-24	15608807 15608808 15608809	+	15608807	Rv1669	1895384	1895397	1895343	CCGCTGAGGAGCCG
PBS_10-25	15608807 15608808 15608809	+	15608807	Rv1669	1895441	1895454	1895343	CCGCTGAGGAGCCG
PBS_10-26	15607644 15607645	-	15607645	Rv0504c	595350	595363	595463	GGGGCGAGGAGGAG
PBS_10-27	15610782	-	15610782	Rv3646c	4087568	4087581	4087609	CCGCTGAGGAGCCG
PBS_10-28	15607644 15607645	-	15607645	Rv0504c	595408	595421	595463	GGGGCGAGGAGGAG
PBS_10-29	15609338	+	15609338	Rv2201	2464892	2464905	2464752	CCGCTGAGGAGCCG
PBS_10-30	15608807 15608808 15608809	+	15608807	Rv1669	1895555	1895568	1895343	CCGCTGAGGAGCCG
PBS_10-31	15610378 15610379	-	15610379	Rv3243c	3623099	3623112	3623158	GCAGTGAGGAGGCG
PBS_10-32	15607571 15607572 15607573 15607574 15607575	+	15607571	Rv0430	518442	518455	518397	GGGCTGAGGAGGCG
PBS_10-33	15608353	+	15608353	Rv1213	1355702	1355715	1355662	GGGCCGAGGAGGAG
PBS_10-34	15608821 15608822	+	15608821	Rv1683	1907486	1907499	1907321	GGTCCGAGGAGGAG
PBS_10-35	15610594 15610595 15610596	-	15610596	Rv3460c	3880246	3880259	3880285	GGTCCGAGGAGGAG
PBS_10-36	15607385	-	15607385	Rv0244c	295639	295652	296004	TCAACGAGGAGGAT
PBS_10-37	15610131	+	15610131	Rv2994	3351123	3351136	3350994	CCGATGAGGAGCCC
PBS_10-38	57117023	-	57117023	Rv2769c	3078989	3079002	3079308	CATATGAGGAGCAA
PBS_10-39	15607149	+	15607149	Rv0007	9854	9867	9819	GATCTGAGGAGGAA
PBS_10-40	15609565 15609566	+	15609565	Rv2428	2726175	2726188	2725478	TTGATGATGAGGAG
PBS_10-41	15610082	-	15610082	Rv2945c	3291461	3291474	3291502	CGAGTGAGGAGGCG
PBS_10-42	15610082	-	15610082	Rv2945c	3291404	3291417	3291502	CGAGTGAGGAGGCG
PBS_10-43	15609665	-	15609665	Rv2528c	2852773	2852786	2852874	CAGATGAGGAAGAT
PBS_10-44	15610396	-	15610396	Rv3260c	3640249	3640262	3640542	CGAGTGAGGAGGCG
PBS_10-45	15607522 57116728	-	57116728	Rv0382c	458383	458396	458460	GGCGTGAGGAGAAG
PBS_10-46	15610165 15610166	-	15610166	Rv3029c	3388882	3388895	3389100	CCTTCGAGGAGGAC
PBS_10-47	15610394	-	15610394	Rv3258c	3639355	3639368	3639424	TCCACGAGGAGCTG
PBS_10-48	15610803	+	15610803	Rv3667	4107330	4107343	4107085	TCCTCGAGGAGGAC
PBS_10-49	15608380	+	15608380	Rv1240	1383192	1383205	1383043	TCCGTAAGGAGCAG
PBS_10-50	15608866 15608867	-	15608867	Rv1729c	1955653	1955666	1955691	GGCGCGAGGAGGAA
PBS_10-51	15609761 15609762 15609763	-	15609763	Rv2626c	2952998	2953011	2953506	GACTCGAGGAGGAT
PBS_10-52	15607524	-	15607524	Rv0383c	459440	459453	459455	TGTCTGACGAGCAG
PBS_10-53	15609632 15609633 15609634	-	15609634	Rv2497c	2812099	2812112	2812354	GAGCTGAGGAGACG
PBS_10-54	15608198 15608199 15608200 15608201 15608202	+	15608198	Rv1058	1180635	1180648	1180578	CGCCCGAGGAGGAC
PBS_10-55	15609764	-	15609764	Rv2627c	2954940	2954953	2955057	CCCACGATGAGGAC
PBS_10-56	15607607	+	15607607	Rv0466	556430	556443	556307	CACGCGAGGAGGAA
PBS_10-57	15607599 15607600 15607601 15607602 15607603 15607604	+	15607599	Rv0458	549655	549668	549608	TTGACGAGGAGCCG
PBS_10-58	15607712	-	15607712	Rv0572c	665654	665667	665850	TCGGCGAAGAGCAG
PBS_10-59	15607308 15607309 57116701 15607311 15607312 15607313 15607314 15607315	+	15607308	Rv0167	196786	196799	196658	GGGGCAAGGAGGAG
PBS_10-60	15607853	+	15607853	Rv0713	809655	809668	809646	CGCATGAGGAACTG
PBS_10-61	15607234	+	15607234	Rv0092	100567	100580	100452	GAAGTGAGGAGCCA
PBS_10-62	15607712	-	15607712	Rv0572c	665602	665615	665850	GAAGCGAGGAGCAC
PBS_10-63	15610598	-	15610598	Rv3462c	3880672	3880685	3880906	CCGACAAGGAAGAG
PBS_10-64	15607910 15607911 15607912	+	15607910	Rv0770	863183	863196	863159	GGGGCGATGAGGTG
PBS_10-65	15610173	-	15610173	Rv3036c	3397148	3397161	3397213	TCTGCGAGGACGAT
PBS_10-66	15610594 15610595 15610596	-	15610596	Rv3460c	3880083	3880096	3880285	CCGCAGAGGAAGAG
PBS_10-67	57117158 15610936 15610937	-	15610937	Rv3801c	4263337	4263350	4263354	TCCCCGAGGACGAT
PBS_10-68	57117020 15609893	-	15609893	Rv2756c	3070134	3070147	3070169	TTGTCGAGGAGCTG
PBS_10-69	57117009	+	57117009	Rv2631	2957455	2957468	2957433	TCGTCGAGGAGACC
PBS_10-70	15609152	-	15609152	Rv2015c	2263073	2263086	2263425	GCGATGATGAACTC
PBS_10-71	448824735 15607148	+	448824735	Rv0005	5043	5056	4998	GCCTCGAGGACGAA
PBS_10-72	15610797	+	15610797	Rv3661	4099404	4099417	4099149	GGGGGGAGGAGGCG
PBS_10-73	15607528 57116729	-	57116729	Rv0388c	468008	468021	468334	GGTGTGAGGAGCGG
PBS_10-74	57116919 57116920	+	57116919	Rv1806	2048054	2048067	2048035	TCTGTCAGGAGAAG
PBS_10-75	15608868	-	15608868	Rv1730c	1957301	1957314	1957676	TGGTTGACGAAGCG
PBS_10-76	15607482 15607483 15607484	+	15607482	Rv0341	409280	409293	409174	GGGGTGAGGCGGAA
PBS_10-77	15607144 15607145 15607146	+	15607144	Rv0002	1886	1899	1525	TCAATGATGAACTT
PBS_10-78	15607388 15607389 15607390	-	15607390	Rv0249c	301664	301677	301734	CACGCGAAGAGGAT
PBS_10-79	15609741 15609742 15609743	-	15609743	Rv2606c	2934073	2934086	2934197	GACAAGAGGAGGCA
PBS_10-80	15609719	+	15609719	Rv2582	2906790	2906803	2906764	CCGGGGACGAGGCG
PBS_11-1	15610709	-	15610709	Rv3573c	4016265	4016279	4016483	TAGAACACGTTCTAG
PBS_11-2	15608080	-	15608080	Rv0940c	1051497	1051511	1051543	TAGAACACGTTCTAA
PBS_11-3	448824816	+	448824816	Rv3574	4016266	4016280	4016213	TAGAACGTGTTCTAA
PBS_11-4	15608093	-	15608093	Rv0953c	1064971	1064985	1065126	TGGAACACGTTCTAA
PBS_11-5	15610670 15610671 15610672	-	15610672	Rv3536c	3975353	3975367	3975368	TAGAACACGTTATAG
PBS_11-6	15610703 15610704 15610705 15610706	-	15610706	Rv3570c	4012377	4012391	4012416	TAGAACATGTTACAG
PBS_11-7	15609031	-	15609031	Rv1894c	2141905	2141919	2142520	TAGAACACGTTTCAG
PBS_11-8	15607827 15607828	+	15607827	Rv0687	787046	787060	786947	TAGAACACGTTACAG
PBS_11-9	15610661	-	15610661	Rv3525c	3962396	3962410	3962438	TAGAACACGTTACAG
PBS_11-10	15610707 15610708	+	15610707	Rv3571	4012378	4012392	4012271	TGTAACATGTTCTAG
PBS_11-11	15608094 15608095	+	15608094	Rv0954	1064972	1064986	1064963	TAGAACGTGTTCCAC
PBS_11-12	57117119	-	57117119	Rv3515c	3952475	3952489	3952543	TGTAACACGTTCTAG
PBS_11-13	15610638 15610639	-	15610639	Rv3503c	3922350	3922364	3922470	TGTAACACGTTCTAG
PBS_11-14	15610656	-	15610656	Rv3520c	3957403	3957417	3957520	TAGAACAGGTTCTAA
PBS_11-15	15607364	-	15607364	Rv0223c	267845	267859	267862	TGGAACACGTTCTCG
PBS_11-16	15610662 15610663	+	15610662	Rv3526	3962397	3962411	3962325	TGTAACGTGTTCTAG
PBS_11-17	15610640 15610641 15610642	+	15610640	Rv3504	3922351	3922365	3922257	TAGAACGTGTTACAA
PBS_11-18	15610676 15610677 15610678 15610679 15610680 15610681	-	15610681	Rv3545c	3985532	3985546	3985556	TAGAACACGTTTCAT
PBS_11-19	15610665 15610666 15610667	-	15610667	Rv3531c	3968955	3968969	3969342	AGGAACACGTTCTAG
PBS_11-20	15610657 15610658 15610659	+	15610657	Rv3521	3957404	3957418	3957369	TAGAACCTGTTCTAC
PBS_11-21	15607691	-	15607691	Rv0551c	642821	642835	642888	TGCAACACGTTCTAG
PBS_11-22	15610673 57117122	+	15610673	Rv3537	3975354	3975368	3975297	TATAACGTGTTCTAC
PBS_11-23	57117120	+	57117120	Rv3532	3968956	3968970	3968945	TAGAACGTGTTCCTG
PBS_11-24	15610682	+	15610682	Rv3546	3985533	3985547	3985446	TGAAACGTGTTCTAG
PBS_11-25	15610652	+	15610652	Rv3516	3952476	3952490	3952471	TAGAACGTGTTACAT
PBS_11-26	15609936 15609937	+	15609936	Rv2799	3107727	3107741	3107638	TAGAACAAGTTCTCG
PBS_11-27	15610707 15610708	+	15610707	Rv3571	4012310	4012324	4012271	TAGAACACGTTCCGA
PBS_11-28	15607692 15607693 15607694 15607695 15607696 15607697 57116754	+	15607692	Rv0552	642822	642836	642812	TAGAACGTGTTGCAA
PBS_11-29	15608765 15608766	-	15608766	Rv1628c	1830592	1830606	1830664	TGCAACACGTTTCAG
PBS_11-30	15607929 15607930 15607931 15607932	-	15607932	Rv0792c	886655	886669	886718	TATAAGACGTTTTAA
PBS_11-31	15608767	+	15608767	Rv1629	1830593	1830607	1830562	TGAAACGTGTTGCAG
PBS_11-32	15608954	+	15608954	Rv1817	2058992	2059006	2058961	TAGAACGTGTTCACT
PBS_11-33	15609933 15609934 15609935	-	15609935	Rv2798c	3107726	3107740	3107767	GAGAACTTGTTCTAA
PBS_11-34	448824810	-	448824810	Rv3370c	3784837	3784851	3784931	AAGAACATGTTTCGC
PBS_11-35	15610167 15610168 15610169 345462031	+	15610167	Rv3030	3389004	3389018	3388871	TAGAGCAGGTTCCCA
PBS_11-36	15607336	+	15607336	Rv0195	230605	230619	230463	TAGAAACTGTTCCCG
PBS_11-37	15607933	+	15607933	Rv0793	886656	886670	886647	TAAAACGTCTTATAC
PBS_11-38	15610507 15610508	+	15610507	Rv3371	3784838	3784852	3784741	CGAAACATGTTCTTA
PBS_11-39	15608319	-	15608319	Rv1179c	1313520	1313534	1313724	AAGAACACATTATCC
PBS_11-40	57116916	+	57116916	Rv1801	2041828	2041842	2041421	TGGAACGGGTTTGGG
PBS_11-41	15609386 57116959	-	57116959	Rv2250c	2525384	2525398	2525401	TGGAAGGAGTTCCTC
PBS_11-42	57117139 57117140	+	57117139	Rv3652	4093247	4093261	4092879	AGCAACAGGTTTGAG
PBS_11-43	15608581	-	15608581	Rv1443c	1622797	1622811	1623286	CGGAACAAATTCTCG
PBS_11-44	15608198 15608199 15608200 15608201 15608202	+	15608198	Rv1058	1180596	1180610	1180578	GGGAACCCGTTTCTC
PBS_11-45	15607872 15607873 57116771 15607875	+	15607872	Rv0732	824641	824655	824640	TGTAACCCCTTCGAT
PBS_11-46	15608783	-	15608783	Rv1645c	1855636	1855650	1855763	AGCAACATTTTTCAT
PBS_11-47	15608837 15608838 15608839	+	15608837	Rv1699	1923698	1923712	1923690	TAGGGCGTGTTCCCC
PBS_12-1	15610055 15610056 15610057	-	15610057	Rv2920c	3232654	3232673	3232870	CGCCGCGCTTGCGATCGCCA
PBS_12-2	15610055 15610056 15610057	-	15610057	Rv2920c	3232822	3232841	3232870	CGCCGCGCTTGCGATCGCCA
PBS_12-3	15610055 15610056 15610057	-	15610057	Rv2920c	3232710	3232729	3232870	CGCCGCGCTTGCGATCGCCA
PBS_12-4	15610055 15610056 15610057	-	15610057	Rv2920c	3232766	3232785	3232870	CGCCGCGCTTGCGATCGCCA
PBS_12-5	15609982 15609983 57117027	-	57117027	Rv2847c	3155885	3155904	3156147	CCCCGCGCTTGCGATCGCCA
PBS_12-6	15609982 15609983 57117027	-	57117027	Rv2847c	3156047	3156066	3156147	CCCCGCGCTTGCGATCGCCA
PBS_12-7	15610061	-	15610061	Rv2924c	3239743	3239762	3239828	CGCCGCGCTTGCGATCATCA
PBS_12-8	15610061	-	15610061	Rv2924c	3239664	3239683	3239828	CGCCGCGCTTGCGATCATCA
PBS_12-9	15610061	-	15610061	Rv2924c	3239585	3239604	3239828	CGCCGCGCTTGCGATCATCA
PBS_12-10	15609900 15609901	-	15609901	Rv2764c	3074551	3074570	3074635	CGCCGCGCTTGCGATCGCCC
PBS_12-11	15609900 15609901	-	15609901	Rv2764c	3074494	3074513	3074635	CGCCGCGCTTGCGATCGCCG
PBS_12-12	15610848 15610849	+	15610848	Rv3712	4156948	4156967	4156730	CGCCGAGCTTGCGATCGCCC
PBS_12-13	15610848 15610849	+	15610848	Rv3712	4156889	4156908	4156730	CGCCGAGCTTGCGATCGCCC
PBS_12-14	15610848 15610849	+	15610848	Rv3712	4156830	4156849	4156730	CGCCGAGCTTGCGATCGCCC
PBS_12-15	15609646	+	15609646	Rv2509	2824640	2824659	2824594	CGCCGCGCTCGCGATCGCTA
PBS_12-16	15610049 15610050 15610051 15610052 15610053	-	15610053	Rv2916c	3226300	3226319	3226362	CGCGGCGCTCGCGATCACCA
PBS_12-17	15610102 15610103	-	15610103	Rv2966c	3319477	3319496	3319662	CCGCCCGCTTGCGAGGGAGA
PBS_12-18	15607367 15607368	-	15607368	Rv0227c	272864	272883	273054	CCACCCGCTTGCGGGGGAGA
PBS_12-19	15610829	+	15610829	Rv3693	4134697	4134716	4134593	CCACCCGCTTGCGGGGGAGA
PBS_12-20	15609554	-	15609554	Rv2417c	2716324	2716343	2716394	CCTCCCGCTTGCGGGGGAGA
PBS_12-21	15607547	-	15607547	Rv0406c	490714	490733	490782	CGCCGCGCTCGCGATCGCTC
PBS_12-22	15610829	+	15610829	Rv3693	4134634	4134653	4134593	CCACCCGCTTGCGGGGGACG
PBS_12-23	15609985 57117028 15609987 15609988	-	15609988	Rv2851c	3160531	3160550	3160579	CCGCCCGCTTGCGGGGGAGA
PBS_12-24	15608954	+	15608954	Rv1817	2059474	2059493	2058961	CCGCCCGCTTGCGGGGGACG
PBS_12-25	15608954	+	15608954	Rv1817	2059551	2059570	2058961	CCGCCCGCTTGCGGGGGACG
PBS_12-26	15610349	-	15610349	Rv3213c	3591502	3591521	3591645	CCTGCCGCTTGCGGGGGAGA
PBS_12-27	15610102 15610103	-	15610103	Rv2966c	3319576	3319595	3319662	CCGCCCGCTTGCGGAGGAGC
PBS_12-28	15608281	-	15608281	Rv1141c	1269125	1269144	1269151	CGGCCCGCTAGCGGTCCCGC
PBS_12-29	15608197	+	15608197	Rv1057	1178878	1178897	1178396	ACAGCCACTTGCCGTCGACA
PBS_12-30	15608804 15608805 15608806	-	15608806	Rv1668c	1895458	1895477	1895724	CGCCACGCTAGAGCTCGACC
PBS_12-31	57116904	-	57116904	Rv1753c	1984947	1984966	1984978	GACGCCGCTTGCGGTCCGCA
PBS_12-32	15610759	+	15610759	Rv3623	4062450	4062469	4062199	TGCGCAACTTGCGCACACCA
PBS_12-33	15610356 15610357	-	15610357	Rv3221c	3597990	3598009	3598050	TGCTGTACTTGCGGTCACGC
PBS_12-34	15608008 15608009 15608010	-	15608010	Rv0870c	967828	967847	967897	CGTCCCGCCTGCGCGGGACG
PBS_12-35	15611016 15611017	-	15611017	Rv3881c	4362010	4362029	4362031	CGATCCGTTCGCGATGCCGG
PBS_12-36	15607678 15607679 15607680	+	15607678	Rv0538	629902	629921	629732	CCCGCTGTTTGCGAACCCGG
PBS_12-37	57116949	-	57116949	Rv2126c	2388538	2388557	2388615	ATTTGCTCTTGCGATCCTCG
PBS_12-38	15608954	+	15608954	Rv1817	2059020	2059039	2058961	GCTGACACTTGCGGTGGTGG
PBS_12-39	15608500	+	15608500	Rv1360	1530994	1531013	1530926	ACCGGCGGTTACGATCATCT
PBS_12-40	15609101 15609102 57116931 15609104 15609105 15609106 15609107 15609108 15609109 15609110 15609111 15609112	+	15609101	Rv1964	2207298	2207317	2206803	CTCGCCGGTCGCGAAGGCTC
PBS_12-41	15610610 448824814	+	15610610	Rv3474	3890735	3890754	3890734	GCACGCGCTCGCGGGTCTCC
PBS_13-1	15610804	-	15610804	Rv3668c	4110736	4110754	4110826	GCCCGCATCGTCGCCGAGC
PBS_13-2	15610804	-	15610804	Rv3668c	4110678	4110696	4110826	GCCCGCATCGTCGCCGAGC
PBS_13-3	15610354	+	15610354	Rv3218	3594378	3594396	3594236	GCCCGCATCGTCACACGGC
PBS_13-4	15610354	+	15610354	Rv3218	3594434	3594452	3594236	GCCCGCATCGTCACACGGC
PBS_13-5	15610354	+	15610354	Rv3218	3594322	3594340	3594236	GCCCGCATCGTCACACGGC
PBS_13-6	15609659 15609660	-	15609660	Rv2523c	2839957	2839975	2840122	GACCGCATCGTCGCCGGAC
PBS_13-7	15608804 15608805 15608806	-	15608806	Rv1668c	1895527	1895545	1895724	GCCCGCATCGTCGCCACGC
PBS_13-8	15609336 15609337	-	15609337	Rv2200c	2464864	2464882	2464996	GCCCGCATCGTCGCCCGCG
PBS_13-9	15608296	+	15608296	Rv1156	1281999	1282017	1281873	GCCCGCATCGTCGCGAGGC
PBS_13-10	15608296	+	15608296	Rv1156	1281939	1281957	1281873	GCCCGCATCGTCGCGAGGC
PBS_13-11	15610545 15610546 15610547	-	15610547	Rv3411c	3831579	3831597	3831725	GCGCGCATCGTCACCGGGC
PBS_13-12	15610609	-	15610609	Rv3473c	3890760	3890778	3890829	GTCCGTATCGTCGCCGACC
PBS_13-13	15608280	+	15608280	Rv1140	1267186	1267204	1266986	GCCCGTATCGTCGCCGCGC
PBS_13-14	15608280	+	15608280	Rv1140	1267244	1267262	1266986	GCCCGTATCGTCGCCGCGC
PBS_13-15	15607998	-	15607998	Rv0858c	954935	954953	955076	GCGCGCATCGTCGCCCGGA
PBS_13-16	15610996 15610997	+	15610996	Rv3860	4336364	4336382	4336082	GACCGTATCGTCACATGCA
PBS_13-17	15610438 15610439	-	15610439	Rv3303c	3691010	3691028	3691140	GCGTGCATCGTCGCCGAGC
PBS_13-18	15610354	+	15610354	Rv3218	3594266	3594284	3594236	GCCCGCATCGTCACACCAC
PBS_13-19	15608371 15608372 15608373	-	15608373	Rv1233c	1376840	1376858	1376975	GCGAGCATCGTTGCCGGGA
PBS_13-20	15609396 15609397	+	15609396	Rv2259	2532189	2532207	2531898	CTCTGCATCGTCACCGGCG
PBS_13-21	15609396 15609397	+	15609396	Rv2259	2531977	2531995	2531898	CTCTGCATCGTCACCGGCG
PBS_13-22	15609396 15609397	+	15609396	Rv2259	2531924	2531942	2531898	CTCTGCATCGTCACCGGCG
PBS_13-23	15609396 15609397	+	15609396	Rv2259	2532083	2532101	2531898	CTCTGCATCGTCACCGGCG
PBS_13-24	15609396 15609397	+	15609396	Rv2259	2532030	2532048	2531898	CTCTGCATCGTCACCGGCG
PBS_13-25	15609462 15609463	-	15609463	Rv2326c	2599969	2599987	2599987	CCCCCCATCGTTGCATAGC
PBS_13-26	15609914	-	15609914	Rv2777c	3085564	3085582	3085712	GCCGACATCGTCGGCTGCC
PBS_13-27	15610821 15610822	-	15610822	Rv3686c	4129155	4129173	4129322	GACGGCATCCTCGAAGAGC
PBS_13-28	15608896	+	15608896	Rv1758	1989007	1989025	1989007	GACCCCATCCTTTCCAAGA
PBS_13-29	15610609	-	15610609	Rv3473c	3890811	3890829	3890829	GACCCCATCCTTTCCAAGA
PBS_13-30	15608511 57116854 15608513	+	15608511	Rv1371	1543256	1543274	1543256	GACCCCATCCTTTCCAAGA
PBS_13-31	15609040	+	15609040	Rv1903	2150275	2150293	2150275	GTCTGCATCGTGGCGTACC
PBS_13-32	15610896	+	15610896	Rv3760	4205380	4205398	4205374	GACACTATCGTCAGCGGCG
PBS_13-33	15610153	+	15610153	Rv3016	3375682	3375700	3375665	CCTCACATCGTCGGCTGGC
PBS_13-34	15609717 15609718	-	15609718	Rv2581c	2906788	2906806	2906813	GCCCGCCTCGTCCCCGGAC
PBS_13-35	15608882 15608883	-	15608883	Rv1745c	1972119	1972137	1972137	GGCGGCATCGTAGCCCGCC
PBS_13-36	15608326	-	15608326	Rv1186c	1329367	1329385	1329389	GCCAGCATCCCCGCCCAGG
PBS_13-37	15608828	+	15608828	Rv1690	1915191	1915209	1914877	GTCATCATCCTTTCATGTG
PBS_13-38	15610327	-	15610327	Rv3191c	3558547	3558565	3559345	GTTGTCATCGTCTCGTCGC
PBS_13-39	15608507	-	15608507	Rv1367c	1540717	1540735	1541019	GACAGTATCCTGAACCGGG
PBS_13-40	15608998	+	15608998	Rv1861	2109085	2109103	2108714	CCTCAAATCGTTACGCAGA
PBS_13-41	15610347 15610348	+	15610347	Rv3211	3587763	3587781	3587540	ACCGACACCGTCACCGAAA
PBS_13-42	15610036 15610037 15610038 15610039 15610040 15610041	-	15610041	Rv2904c	3214601	3214619	3214627	CTCGGCATCCTCTGACATC
PBS_13-43	15610862	+	15610862	Rv3726	4171176	4171194	4171144	GCCGACACCGTCACGGCCC
PBS_13-44	15608280	+	15608280	Rv1140	1267104	1267122	1266986	CTCCATATTGTCAGCCACG
PBS_13-45	15609839	+	15609839	Rv2702	3016759	3016777	3016736	ACCCGCATGGTGGCGTGGA
PBS_13-46	15608310	+	15608310	Rv1170	1300187	1300205	1300125	CACGGCATTGTAGACGGAA
PBS_13-47	15610212	-	15610212	Rv3075c	3438985	3439003	3439071	GTCGACATCGACTGAGCGA
PBS_13-48	57117095	-	57117095	Rv3347c	3753716	3753734	3753764	CCCTTCATCGTCAATCATG
PBS_13-49	15609408	+	15609408	Rv2271	2545266	2545284	2545226	ACCGGTATCGTCTGTTGCC
PBS_13-50	15610118 15610119	-	15610119	Rv2982c	3339060	3339078	3339117	GACGGCATTGCCGCCACGG
PBS_13-51	15610316 15610317	-	15610317	Rv3181c	3550303	3550321	3550373	GCGGTCATCGTCGGGCCAA
PBS_13-52	15609117	-	15609117	Rv1980c	2224130	2224148	2224219	TCAGGCATCGTCGTCAGCA
PBS_13-53	57117009	+	57117009	Rv2631	2957448	2957466	2957433	ATGAAAATCGTCGAGGAGA
PBS_13-54	15610689 15610690	+	15610689	Rv3553	3991560	3991578	3991524	GCCCACATCGCTTCGTCCC
PBS_13-55	57116787 57116788	+	57116787	Rv0832	924283	924301	923951	GCCACCATGGTCTACCTGG
PBS_13-56	57116873	-	57116873	Rv1482c	1673416	1673434	1673439	CAACCTATCGTCTCGCCGC
PBS_13-57	57117091 15610474	+	57117091	Rv3337	3723635	3723653	3723632	GCCCCGATCCTTTCACGCG
PBS_13-58	15609963 15609964	-	15609964	Rv2827c	3135519	3135537	3135787	TTGAACATTGTTGCGTACA
PBS_13-59	15607480	-	15607480	Rv0339c	408614	408632	408633	ACCCGCCTCCTTGCCCCAC
PBS_13-60	15610520 15610521	-	15610521	Rv3385c	3800040	3800058	3800091	GAGGCCATCCTCCCAGCTC
PBS_13-61	15607340 15607341	+	15607340	Rv0199	236508	236526	236508	CCCGCCATCCTTCCACCTC
PBS_13-62	15607707	+	15607707	Rv0567	658208	658226	658040	CCGGGCATGGGCGCCGGGC
PBS_13-63	15609632 15609633 15609634	-	15609634	Rv2497c	2812131	2812149	2812354	CACGGCATCTTCTGACGCG
PBS_13-64	15607339	-	15607339	Rv0198c	236531	236549	236549	GGCCCGATCGTTGCACCCG
PBS_13-65	57116950 15609265	+	57116950	Rv2127	2388458	2388476	2387973	CGCAGCATCGACGGCGCCA
PBS_13-66	448824761 15608788	+	448824761	Rv1649	1858668	1858686	1858538	AATAGCCTCGTCAGCAAGG
PBS_13-67	15609528 15609529 15609530 15609531	+	15609528	Rv2391	2684420	2684438	2684267	TTGATCATCGTGAAAAGAA
PBS_13-68	57117074 15610351	+	57117074	Rv3214	3591528	3591546	3591493	CACCTCATCGTGCTCTCCC
PBS_13-69	15610233	+	15610233	Rv3096	3464460	3464478	3464450	CCTCAAATTGTTGCGAATC
PBS_13-70	15607408	+	15607408	Rv0267	321242	321260	321155	GCGCGCATCCGGGCCGGTA
PBS_13-71	57116895 15608777 15608778	-	15608778	Rv1640c	1852251	1852269	1852272	GCCTCCCTCGTTGGCTGCT
PBS_13-72	15609913	-	15609913	Rv2776c	3084310	3084328	3084484	GTGGGAACCGTCGCGGGTG
PBS_13-73	15609070 15609071 15609072	-	15609072	Rv1935c	2187244	2187262	2187383	GTCTATATCGATCACTCTC
PBS_13-74	57116838	+	57116838	Rv1171	1301242	1301260	1301216	AACCCCATGGACCCCGACC
PBS_13-75	15607352	+	15607352	Rv0211	251602	251620	251599	TTCTGAATCGTTGTTGTGA
PBS_13-76	15609004	+	15609004	Rv1867	2115642	2115660	2115477	CCCCTCCTCGTTCCGCTGC
PBS_13-77	15608407	-	15608407	Rv1267c	1417373	1417391	1417657	CACCCTATTGGCACCTTGG
PBS_13-78	15608607 15608608 57116870 15608610 15608611	+	15608607	Rv1469	1656809	1656827	1656722	GCCAGAATGGTTAATCCGT
PBS_13-79	15609136	-	15609136	Rv1999c	2245165	2245183	2245208	GTAGATATCGTATACCGAT
PBS_13-80	15609149	+	15609149	Rv2012	2259303	2259321	2259286	CAATATATTGTCATCATGG
PBS_13-81	15610864	+	15610864	Rv3728	4174836	4174854	4174764	TCCCTGATCCTTCAAGAAC
PBS_14-1	15608661 15608662 15608663	+	15608661	Rv1523	1717627	1717637	1717613	AGCCTGGCAAT
PBS_14-2	15607644 15607645	-	15607645	Rv0504c	595341	595351	595463	AGCCGGGCAAT
PBS_14-3	15607644 15607645	-	15607645	Rv0504c	595399	595409	595463	AGCCGGGCAAT
PBS_14-4	448824792	-	448824792	Rv2840c	3148349	3148359	3148384	AGCCGGGCAAT
PBS_14-5	15610449 15610450 15610451	-	15610451	Rv3315c	3703981	3703991	3704101	AGCCGGGCAAT
PBS_14-6	15608866 15608867	-	15608867	Rv1729c	1955644	1955654	1955691	AACCGGGCAAT
PBS_14-7	15609800 15609801	+	15609800	Rv2663	2981762	2981772	2981755	CGCGTGGCAAT
PBS_14-8	15610353	-	15610353	Rv3217c	3594349	3594359	3594467	AGGACGGCAAT
PBS_14-9	57116687	+	57116687	Rv0062	65417	65427	65351	GCCGCGGCAAT
PBS_14-10	15608664 15608665	-	15608665	Rv1527c	1728845	1728855	1728952	ACTTCGGCAAT
PBS_14-11	15609693	-	15609693	Rv2556c	2877037	2877047	2877071	GCCGGGGCAAT
PBS_14-12	15609709	-	15609709	Rv2572c	2897908	2897918	2898042	ACTAGGGCAAT
PBS_14-13	15610750	-	15610750	Rv3614c	4054713	4054723	4054811	CGGGTGGCAAT
PBS_14-14	57117129	-	57117129	Rv3590c	4033249	4033259	4033268	GCGCGGGCAAT
PBS_14-15	15608695 15608696 15608697 15608698 15608699	+	15608695	Rv1557	1761704	1761714	1761606	CCCCGGGCAAT
PBS_14-16	15608498	+	15608498	Rv1358	1526450	1526460	1526217	TGCGCGGCAAT
PBS_14-17	15608493 15608494 15608495 15608496	-	15608496	Rv1356c	1524875	1524885	1525292	ACGGCAGCAAT
PBS_14-18	15608020 15608021 15608022	+	15608020	Rv0880	978855	978865	978757	CGGCCGGCAAT
PBS_14-19	57117096	-	57117096	Rv3350c	3767186	3767196	3767345	CCGTTGGCAAT
PBS_14-20	15609007	-	15609007	Rv1870c	2121440	2121450	2121494	GCCCGAGCAAT
PBS_14-21	15608564 15608565 15608566	-	15608566	Rv1428c	1604789	1604799	1604877	GACGCGGCAAT
PBS_14-22	15610328	+	15610328	Rv3192	3559275	3559285	3558563	AGCCAAGCAAT
PBS_14-23	15610752	-	15610752	Rv3616c	4056428	4056438	4057375	ACGCGTGCAAT
PBS_14-24	15608655	+	15608655	Rv1517	1708794	1708804	1708540	AGCTGGTCAAT
PBS_14-25	15608783	-	15608783	Rv1645c	1855725	1855735	1855763	GCCGCAGCAAT
PBS_14-26	15608080	-	15608080	Rv0940c	1051463	1051473	1051543	AGGAAGGCAAT
PBS_14-27	15610324 15610325	+	15610324	Rv3188	3554105	3554115	3554026	AACACAGCAAT
PBS_14-28	57116691	+	57116691	Rv0109	131138	131148	131105	AGTAAGGCAAT
PBS_14-29	15607356	-	15607356	Rv0215c	258874	258884	258912	AGGGGGTCAAT
PBS_14-30	15610978 15610979	-	15610979	Rv3843c	4317213	4317223	4317596	AAAGCGGCAAT
PBS_14-31	15608083	-	15608083	Rv0943c	1053740	1053750	1053764	ACGATGACAAT
PBS_14-32	15609759	+	15609759	Rv2622	2948575	2948585	2948559	GCCTGAGCAAT
PBS_14-33	15607716 15607717	+	15607716	Rv0576	669759	669769	669746	TCTTCGGCAAT
PBS_14-34	15610553 15610554	-	15610554	Rv3418c	3837453	3837463	3837554	TAGATGGCAAT
PBS_14-35	15609364	+	15609364	Rv2227	2500707	2500717	2500374	CCGTTAGCAAT
PBS_14-36	15608783	-	15608783	Rv1645c	1855495	1855505	1855763	GCGTTGTCAAT
PBS_14-37	57116998	+	57116998	Rv2519	2835736	2835746	2835336	GCGCGTGCAAT
PBS_14-38	15608446 15608447 15608448 15608449 15608450 15608451 15608452	+	15608446	Rv1306	1461302	1461312	1461291	ATGGTTGCAAT
[truncated: 49,422 more rows]
