# Supplementary material for: Genome-Wide De Novo Prediction of Cis-Regulatory Binding Sites in Mycobacterium tuberculosis H37Rv
Source: PLoS One. 2016 Feb 17;11(2):e0148965. doi: 10.1371/journal.pone.0148965 (PMC4757040; doi:10.1371/journal.pone.0148965)
Supplement: S2 Table — (XLSX) [file pone.0148965.s006.xlsx]

## Sheet: S2
Name	Target	TF	Sequence	Start	End	Reference
KBS_1	Rv0350(dnaK)	Rv0353(hspR)	GCTCAGTAAGTTGAGTGCATCAGGCTCAGCTCTGAATTGA	419709	419748	Stewart et al. (2001): Nat Med, 7;
KBS_2	Rv0465c(ramB)	Rv0465c(ramB)	CTAACTCTGCGAA	556341	556353	Micklinghoff, J.C., et al. (2009): J Bacteriol, 191;
KBS_3	Rv0467(icl1)	Rv0465c(ramB)	CAAAATTTGCAAA	557347	557359	Micklinghoff, J.C., et al. (2009): J Bacteriol, 191;
KBS_4	Rv0490(senX3)	Rv0491(regX3)	ATGTGAACGGTAACCGAACAGCTGTGGCGTAGTGTGTGACTT	579248	579289	Himpens et al. (2000): Microbiology, 146;
KBS_5	Rv0586(mce2R)	Rv0586(mce2R)	GTGTCGGTCTGACCACTTGACGTCTTACCAA	684359	684389	Santangelo, M. et al. (2009): Tuberculosis, 89;
KBS_6	Rv0967(csoR)	Rv0967(csoR)	GTAGCCCACCCCCAGTGGGGTGGGATAC	1077917	1077944	Liu, T. et al. (2006): Nat Chem Biol, 3;
KBS_7	Rv0981(mprA)	Rv0981(mprA)	TCTCAGGCCAGTCTCAGGC	1096782	1096800	He, H. & Zahrt, T.C. (2005): J Bacteriol, 187;
KBS_8	Rv2710(sigB)	Rv0981(mprA)	TCTCAGGACTTTCTCAGGT	3022331	3022349	He, H. et al. (2006): J Bacteriol, 188;
KBS_9	Rv0983(pepD)	Rv0981(mprA)	ACATCGAGAACTCTCGGG	1098955	1098972	He, H. & Zahrt, T.C. (2005): J Bacteriol, 187;
KBS_10	Rv0983(pepD)	Rv0981(mprA)	TCTCAGTGGAATCTCAGTC	1098988	1099006	He, H. & Zahrt, T.C. (2005): J Bacteriol, 187;
KBS_11	Rv0983(pepD)	Rv0981(mprA)	TGTGCAGTTACTGTTGAAA	1099024	1099042	He, H. & Zahrt, T.C. (2005): J Bacteriol, 187;
KBS_12	Rv1221(sigE)	Rv0981(mprA)	TCTAAGCCAAAGCTCAGAT	1364351	1364369	He, H. et al. (2006): J Bacteriol, 188;
KBS_13	Rv1221(sigE)	Rv0981(mprA)	TATATGGCCCATACGCCGG	1364376	1364394	He, H. et al. (2006): J Bacteriol, 188;
KBS_14	Rv1033c(trcR)	Rv1033c(trcR)	ATAAGCGACATTTGAAAAATTTATGAAT	1158788	1158815	Haydel, S.E. et al. (2006): J Bacteriol, 188;
KBS_15	Rv1057	Rv1033c(trcR)	ATTTTGATTTGAATTATGAGAATTTCTTATTTCCCAGTTATGGGGAGCGTGTGCTGGTTGTTAGCGAAGT	1178979	1179048	Haydel, S.E. et al. (2006): J Bacteriol, 188;
KBS_16	Rv1394c(cyp132)_Rv1395	Rv1395	CAAAGTGTTGTGAGTTTAGGACAGCC	1571019	1571044	Recchi et al. (2003): J Biol Chem, 278;
KBS_17	Rv1394c(cyp132)_Rv1395	Rv1395	AAATGAGACTATGGGA	1571003	1571018	Recchi et al. (2003): J Biol Chem, 278;
KBS_18	Rv1846c(blaI)	Rv1846c(blaI)	TACGACAGCGAGTAGTA	2096643	2096659	Sala, C. et al. (2009): Mol Microbiol, 71;
KBS_19	Rv2068c(blaC)	Rv1846c(blaI)	TACGACCGGTCGTCGTA	2326892	2326908	Sala, C. et al. (2009): Mol Microbiol, 71;
KBS_20	Rv1909c(furA)	Rv1909c(furA)	GCTAGCCAAAGTCTTGACTGATTCCAGAAAAGGGAGTCATATTG	2156599	2156642	Sala, C. et al. (2003): J Bacteriol, 185;
KBS_21	Rv1994c(cmtR)	Rv1994c(cmtR)	GCTGTTATACCAGTATATGGTGTACTATTTGATCT	2237985	2238019	Cavet el al. (2003): J Biol Chem, 278;
KBS_22	Rv2358(smtB)	Rv2358(smtB)	TTGACATGCATCATCATGCATGTGAC	2641161	2641186	Canneva, F. et al. (2005): J Bacteriol, 187;
KBS_23	Rv0105c(rpmB1)	Rv2359(zur)	ACCTTATTGAAAATGATTGCCATTAAAC	124340	124367	Maciag, A. et al. (2007): J Bacteriol, 189
KBS_24	Rv0106	Rv2359(zur)	AGCCTGTTGAAAATAGTTTTCGACAACC	124285	124312	Maciag, A. et al. (2007): J Bacteriol, 189
KBS_25	Rv0280	Rv2359(zur)	GTGGTAATGAAAATCATGTTCATCAGTC	339317	339344	Maciag, A. et al. (2007): J Bacteriol, 189
KBS_26	Rv0282	Rv2359(zur)	TCCATAATGAAAATCATGTTCAGTAAGC	341940	341967	Maciag, A. et al. (2007): J Bacteriol, 189
KBS_27	Rv2058c(rpmB2)	Rv2359(zur)	TCCTTATCGATAACAGTTTTCATTATTG	2315141	2315168	Maciag, A. et al. (2007): J Bacteriol, 189
KBS_28	Rv2059	Rv2359(zur)	GGCTTATTGAAAATCATTTTCGACAACA	2315085	2315112	Maciag, A. et al. (2007): J Bacteriol, 189
KBS_29	Rv3017c	Rv2359(zur)	AGTGTCTAAAATCATTGCCCGGAATA	3376870	3376888	Maciag, A. et al. (2007): J Bacteriol, 189
KBS_30	Rv3019c	Rv2359(zur)	GGTTTTAAAAAAGTCGCTGCTCGGAATG	3379016	3379043	Maciag, A. et al. (2007): J Bacteriol, 189
KBS_31	Rv2505c(fadD35)	Rv2506(fad35R)	GTTAGTGACGATTAACCGAAGTGTCCAGCATGAGTCGT	2821660	2821697	Anand, S. et al. (2012): FEBS J, 279;
KBS_32	Rv1846c(blaI)_Rv1847	Rv2711(ideR)	ATAGGCAAGGCTGCCCTAA	2096732	2096750	Gold et al. (2001): mol microbiol, 42;
KBS_33	Rv1876(bfrA)	Rv2711(ideR)	TTAGTGGAGTCTAACCTAA	2125115	2125133	Gold et al. (2001): mol microbiol, 42;
KBS_34	Rv2122c(hisE)	Rv2711(ideR)	CTAGGGTAGCCTAACCTAT	2381021	2381039	Rodriguez, G.M. et al. (2002): Infect Inmun, 70;
KBS_35	Rv2383c(mbtB)_Rv2384(mbtA)	Rv2711(ideR)	TTAGGGCAGCCTGTGCTAA	2675851	2675869	Gold et al. (2001): mol microbiol, 42;
KBS_36	Rv2386c(mbtI)	Rv2711(ideR)	GTAGGTTAGGCTACATTTA	2680012	2680030	Gold et al. (2001): mol microbiol, 42;
KBS_37	Rv3402c	Rv2711(ideR)	AGAGGTAAGGCTAACCTCA	3822013	3822031	Gold et al. (2001): mol microbiol, 42;
KBS_38	Rv0058(dnaB)	Rv2720(lexA)	GTTGTCGAATATGCGTTCGGGTGC	60348	60371	Davis et al. (2002): J Bacteriol, 184;
KBS_39	Rv2593c(ruvA)	Rv2720(lexA)	GCTATCGAACGGGTGTTCTCTCAG	2925165	2925188	Davis et al. (2002): J Bacteriol, 184;
KBS_40	Rv2594c(ruvC)	Rv2720(lexA)	CGTATCGAACGATTGTTCGGAAAT	2925401	2925424	Davis et al. (2002): J Bacteriol, 184;
KBS_41	Rv2737c(recA)	Rv2720(lexA)	TGAATCGAACAGGTGTTCGGCTAC	3051528	3051551	Davis et al. (2002): J Bacteriol, 184;
KBS_42	Rv2720(lexA)	Rv2720(lexA)	CCTGTCGAACACATGTTTGATTCT	3031736	3031759	Davis et al. (2002): J Bacteriol, 184;
KBS_43	Rv2720(lexA)	Rv2720(lexA)	GTAATCGCTCGCGTGTTCGACACT	3031560	3031583	Davis et al. (2002): J Bacteriol, 184;
KBS_44	Rv2461c(clpP1)	Rv2745c(clgR)	CAACGTGACCGTATGACGCTGTAAGCGAACGCGCCGGTTTCAG	2763856	2763898	Sherrid, A.M. et al. (2010): PLoS One, 5;
KBS_45	Rv3596c(clpC1)	Rv2745c(clgR)	CGAGCGGCCATCGGTTCGCCGCCAGCGAACGCGGCAAAGTAC	4040900	4040941	Sherrid, A.M. et al. (2010): PLoS One, 5;
KBS_46	Rv3065(mmr)	Rv3066	CGAGCCTCCTTTGTGTACATTTGTACATGT	3430333	3430362	Bolla, J.R. et al. (2012): Nucleic Acids Res, 40;
KBS_47	Rv2031c(hspX)	Rv3133c(dosR)	ACAGGGTCAATGGTCCCCAA	2279052	2279071	Park, H.D. et al. (2003): Mol Microbiol, 48;
KBS_48	Rv2031c(hspX)	Rv3133c(dosR)	TCGGGGACTTCTGTCCCTAG	2278995	2279014	Park, H.D. et al. (2003): Mol Microbiol, 48;
KBS_49	Rv3290c(lat)	Rv3291c(lrpA)	CATAATTTTTCCAGCATAAATAT	3671827	3671849	Reddy, M.C.M. et al. (2008): Prot Sci, 17;
KBS_50	Rv0551c(fadD8)	Rv3574(kstR)	ACTAGAACGTGTTGCAATTT	642820	642839	Kendall, S.L. et al. (2007): Mol Microbiol, 65;
KBS_51	Rv0940c	Rv3574(kstR)	ATTAGAACGTGTTCTAATTT	1051496	1051515	Kendall, S.L. et al. (2007): Mol Microbiol, 65;
KBS_52	Rv0953c_Rv0954	Rv3574(kstR)	ATTAGAACGTGTTCCACCTG	1064970	1064989	Kendall, S.L. et al. (2007): Mol Microbiol, 65;
KBS_53	Rv1894c	Rv3574(kstR)	ACTGAAACGTGTTCTAGTTT	2141904	2141923	Kendall, S.L. et al. (2007): Mol Microbiol, 65;
KBS_54	Rv3503c(fdxD)_Rv3504(fadE26)	Rv3574(kstR)	ACTAGAACGTGTTACAACCG	3922349	3922368	Kendall, S.L. et al. (2007): Mol Microbiol, 65;
KBS_55	Rv3515c(fadD19)_Rv3516(echA19)	Rv3574(kstR)	ACTAGAACGTGTTACATTTC	3952474	3952493	Kendall, S.L. et al. (2007): Mol Microbiol, 65;
KBS_56	Rv3520c	Rv3574(kstR)	GTTAGAACCTGTTCTACTCG	3957402	3957421	Kendall, S.L. et al. (2007): Mol Microbiol, 65;
KBS_57	Rv3531c	Rv3574(kstR)	ACTAGAACGTGTTCCTGTTT	3968954	3968973	Kendall, S.L. et al. (2007): Mol Microbiol, 65;
KBS_58	Rv3545c(cyp125)_Rv3546(fadA5)	Rv3574(kstR)	AATGAAACGTGTTCTAGCCT	3985531	3985550	Kendall, S.L. et al. (2007): Mol Microbiol, 65;
KBS_59	Rv3573c(fadE34)_Rv3574(kstR)	Rv3574(kstR)	ACTAGAACGTGTTCTAATAG	4016264	4016283	Kendall, S.L. et al. (2007): Mol Microbiol, 65;
KBS_60	Rv3570c(hsaA)_Rv3571(kshB)	Rv3574(kstR)	ACTAGAACACGTTCCGATTT	4012308	4012327	Kendall, S.L. et al. (2007): Mol Microbiol, 65;
KBS_61	Rv3570c(hsaA)_Rv3571(kshB)	Rv3574(kstR)	TCTGTAACATGTTCTAGTTA	4012376	4012395	Kendall, S.L. et al. (2007): Mol Microbiol, 65;
KBS_62	Rv0867c(rpfA)	Rv3676(crp)	TGTGACATTACCCACA	965962	965977	Rickman et al. (2005): Mol Microbiol, 56;
KBS_63	Rv0884c(serC)	Rv3676(crp)	AGTGTGAACAAGCTCACATG	982627	982646	Bai et al. (2005): J Bacteriol, 187;
KBS_64	Rv1230c	Rv3676(crp)	TTCGTGAACTAGATCACCAT	1374258	1374277	Bai et al. (2005): J Bacteriol, 187;
KBS_65	Rv3744(nmtR)	Rv3744(nmtR)	AATATATGATCATATGTTCATTTATT	4195390	4195415	Cavet el al. (2002): J Biol Chem, 277;
KBS_66	Rv3765c(tcrX)_Rv3766	Rv3765c(tcrX)	TTCATAGCGCGCACATAGGATCCGCATGGCGTCTGCTCAGCCGTGTGCGGATACTT	4211827	4211882	Bhattacharya, M. and A.K. Das.(2011): Biochem Biophys Res Commun, 415;
KBS_67	Rv3854c(ethA)	Rv3855(ethR)	CCACGCTATCAACGTAATGTCGAGGCCGTCAACGAGATGTCGACACTATCGACAC	4327478	4327532	Engohang-Ndong et al (2004): Mol Microbiol, 51;
