# Supplementary material for: Genome-Wide De Novo Prediction of Cis-Regulatory Binding Sites in Mycobacterium tuberculosis H37Rv
Source: PLoS One. 2016 Feb 17;11(2):e0148965. doi: 10.1371/journal.pone.0148965 (PMC4757040; doi:10.1371/journal.pone.0148965)
Supplement: S3 Table — (XLSX) [file pone.0148965.s007.xlsx]

## Sheet: Sheet1
Name		query	Known CRBSs	KBS.start	KBS.end	KBS.sequence	PBS	PBS.start	PBS.end	PBS.sequence		LENGTH	s.length	alignment length,	q.start	q.end	LENGTH	fig.start	fig.end	s.start	s.end	e-value
KBS_1	:	Rv0350(dnaK)|by|Rv0353(hspR)	KBS_1: Rv0350(dnaK)|by|Rv0353(hspR)	419709	419748	GCTCAGTAAGTTGAGTGCATCAGGCTCAGCTCTGAATTGA	PBS_190-10	419714	419726	GTAAGTTGAGTGC		40	13	13	6	18	40	6	18	1	13	0.009
KBS_4	:	Rv0490(senX3)|by|Rv0491(regX3)	KBS_4: Rv0490(senX3)|by|Rv0491(regX3)	579248	579289	ATGTGAACGGTAACCGAACAGCTGTGGCGTAGTGTGTGACTT	PBS_86-26	579261	579274	CCGAACAGCTGTGG		42	14	14	14	27	42	14	27	1	14	0.002
KBS_5	:	Rv0586(mce2R)|by|Rv0586(mce2R)	KBS_5: Rv0586(mce2R)|by|Rv0586(mce2R)	684359	684389	GTGTCGGTCTGACCACTTGACGTCTTACCAA	PBS_87-27	684367	684377	CTGACCACTTG		31	11	11	9	19	31	9	19	1	11	0.16
KBS_5	:	Rv0586(mce2R)|by|Rv0586(mce2R)	KBS_5: Rv0586(mce2R)|by|Rv0586(mce2R)	684359	684389	GTGTCGGTCTGACCACTTGACGTCTTACCAA	PBS_39-19	684381	684389	TTGGTAAGA		31	9	9	23	31	31	23	31	9	1	2.5
KBS_6	:	Rv0967(csoR)|by|Rv0967(csoR)	KBS_6: Rv0967(csoR)|by|Rv0967(csoR)	1077917	1077944	GTAGCCCACCCCCAGTGGGGTGGGATAC	PBS_58-70	1077926	1077939	CCCCAGTGGGGTGG		28	14	14	10	23	28	10	23	1	14	0.002
KBS_8	:	Rv2710(sigB)|by|Rv0981(mprA)	KBS_8: Rv2710(sigB)|by|Rv0981(mprA)	3022331	3022349	TCTCAGGACTTTCTCAGGT	PBS_31-52	3022341	3022359	TTCTCAGGTCTTCGGCAGA		19	19	9	11	19	19	11	29	1	9	1.1
KBS_12	:	Rv1221(sigE)|by|Rv0981(mprA)_distal	KBS_12: Rv1221(sigE)|by|Rv0981(mprA)_distal	1364351	1364369	TCTAAGCCAAAGCTCAGAT	PBS_72-64	1364362	1364374	GAGCAATCTGAGC		19	13	8	12	19	19	12	24	13	6	4.5
KBS_13	:	Rv1221(sigE)|by|Rv0981(mprA)_proximal	KBS_13: Rv1221(sigE)|by|Rv0981(mprA)_proximal	1364376	1364394	TATATGGCCCATACGCCGG	PBS_90-42	1364374	1364384	GGCCATATATG		19	11	9	1	9	19	-1	9	9	1	1.1
KBS_14	:	Rv1033c(trcR)|by|Rv1033c(trcR)	KBS_14: Rv1033c(trcR)|by|Rv1033c(trcR)	1158815	1158788	ATAAGCGACATTTGAAAAATTTATGAAT	PBS_249-23	1158804	1158813	AAGCGACATT		28	10	10	3	12	28	3	12	1	10	0.55
KBS_15	:	Rv1057|by|Rv1033c(trcR)	KBS_15: Rv1057|by|Rv1033c(trcR)	1178979	1179048	ATTTTGATTTGAATTATGAGAATTTCTTATTTCCCAGTTATGGGGAGCGTGTGCTGGTTGTTAGCGAAGT	PBS_9-84	1179036	1179045	TTGTTAGCGA		70	10	10	58	67	70	58	67	1	10	1.1
KBS_16	:	Rv1394c(cyp132)_Rv1395|by|Rv1395_high	KBS_16: Rv1394c(cyp132)_Rv1395|by|Rv1395_high	1571019	1571044	CAAAGTGTTGTGAGTTTAGGACAGCC	PBS_4-137	1571026	1571040	GTCCTAAACTCACAA		26	15	15	8	22	26	8	22	15	1	0.0005
KBS_16	:	Rv1394c(cyp132)_Rv1395|by|Rv1395_high	KBS_16: Rv1394c(cyp132)_Rv1395|by|Rv1395_high	1571019	1571044	CAAAGTGTTGTGAGTTTAGGACAGCC	PBS_25-15	1571030	1571043	GCTGTCCTAAACTC		26	14	14	12	25	26	12	25	14	1	0.002
KBS_16	:	Rv1394c(cyp132)_Rv1395|by|Rv1395_high	KBS_16: Rv1394c(cyp132)_Rv1395|by|Rv1395_high	1571019	1571044	CAAAGTGTTGTGAGTTTAGGACAGCC	PBS_188-59	1571023	1571035	AAACTCACAACAC		26	13	13	5	17	26	5	17	13	1	0.008
KBS_16	:	Rv1394c(cyp132)_Rv1395|by|Rv1395_high	KBS_16: Rv1394c(cyp132)_Rv1395|by|Rv1395_high	1571019	1571044	CAAAGTGTTGTGAGTTTAGGACAGCC	PBS_6-164	1571032	1571042	CTGTCCTAAAC		26	11	11	14	24	26	14	24	11	1	0.12
KBS_16	:	Rv1394c(cyp132)_Rv1395|by|Rv1395_high	KBS_16: Rv1394c(cyp132)_Rv1395|by|Rv1395_high	1571019	1571044	CAAAGTGTTGTGAGTTTAGGACAGCC	PBS_236-53	1571027	1571036	TAAACTCACA		26	10	10	9	18	26	9	18	10	1	0.49
KBS_16	:	Rv1394c(cyp132)_Rv1395|by|Rv1395_high	KBS_16: Rv1394c(cyp132)_Rv1395|by|Rv1395_high	1571019	1571044	CAAAGTGTTGTGAGTTTAGGACAGCC	PBS_182-4	1571031	1571038	CCTAAACT		26	8	8	13	20	26	13	20	8	1	7.6
KBS_17	:	Rv1394c(cyp132)_Rv1395|by|Rv1395_low	KBS_17: Rv1394c(cyp132)_Rv1395|by|Rv1395_low	1571003	1571018	AAATGAGACTATGGGA	PBS_66-21	1571006	1571016	TGAGACTATGG		16	11	11	4	14	16	4	14	1	11	0.051
KBS_17	:	Rv1394c(cyp132)_Rv1395|by|Rv1395_low	KBS_17: Rv1394c(cyp132)_Rv1395|by|Rv1395_low	1571003	1571018	AAATGAGACTATGGGA	PBS_211-38	1571001	1571011	GTCTCATTTCG		16	11	9	1	9	16	-1	9	9	1	0.8
KBS_19	:	Rv2068c(blaC)|by|Rv1846c(blaI)	KBS_19: Rv2068c(blaC)|by|Rv1846c(blaI)	2326908	2326892	TACGACCGGTCGTCGTA	PBS_174-18	2326887	2326904	GGATCTACGACGACCGGT		17	18	13	5	17	17	5	22	18	6	0.004
KBS_19	:	Rv2068c(blaC)|by|Rv1846c(blaI)	KBS_19: Rv2068c(blaC)|by|Rv1846c(blaI)	2326908	2326892	TACGACCGGTCGTCGTA	PBS_195-15	2326897	2326911	CGACCGGTCGTAGAC		17	15	12	1	12	17	-2	12	12	1	0.015
KBS_19	:	Rv2068c(blaC)|by|Rv1846c(blaI)	KBS_19: Rv2068c(blaC)|by|Rv1846c(blaI)	2326908	2326892	TACGACCGGTCGTCGTA	PBS_15-30	2326886	2326900	GTCGTCGTAGATCCC		17	15	9	9	17	17	9	23	1	9	0.91
KBS_21	:	Rv1994c(cmtR)|by|Rv1994c(cmtR)	KBS_21: Rv1994c(cmtR)|by|Rv1994c(cmtR)	2238019	2237985	GCTGTTATACCAGTATATGGTGTACTATTTGATCT	PBS_205-13	2238003	2238013	TATACTGGTAT		35	11	11	7	17	35	7	17	11	1	0.19
KBS_21	:	Rv1994c(cmtR)|by|Rv1994c(cmtR)	KBS_21: Rv1994c(cmtR)|by|Rv1994c(cmtR)	2238019	2237985	GCTGTTATACCAGTATATGGTGTACTATTTGATCT	PBS_5-150	2237991	2238001	GGTGTACTATT		35	11	11	19	29	35	19	29	1	11	0.19
KBS_21	:	Rv1994c(cmtR)|by|Rv1994c(cmtR)	KBS_21: Rv1994c(cmtR)|by|Rv1994c(cmtR)	2238019	2237985	GCTGTTATACCAGTATATGGTGTACTATTTGATCT	PBS_8-75	2238005	2238014	TATACCAGTA		35	10	10	6	15	35	6	15	1	10	0.75
KBS_22	:	Rv2358(smtB)|by|Rv2358(smtB)	KBS_22: Rv2358(smtB)|by|Rv2358(smtB)	2641161	2641186	TTGACATGCATCATCATGCATGTGAC	PBS_38-19	2641154	2641168	ATTGCCTTTGACATG		26	15	8	1	8	26	-6	8	8	15	7.6
KBS_23	:	Rv0105c(rpmB1)|by|Rv2359(zur)	KBS_23: Rv0105c(rpmB1)|by|Rv2359(zur)	124367	124340	ACCTTATTGAAAATGATTGCCATTAAAC	PBS_76-4	124343	124363	TAATGGCAATCATTTTCAATA		28	21	21	5	25	28	5	25	21	1	1e-07
KBS_23	:	Rv0105c(rpmB1)|by|Rv2359(zur)	KBS_23: Rv0105c(rpmB1)|by|Rv2359(zur)	124367	124340	ACCTTATTGAAAATGATTGCCATTAAAC	PBS_142-25	124350	124360	TGAAAATGATT		28	11	11	8	18	28	8	18	1	11	0.14
KBS_23	:	Rv0105c(rpmB1)|by|Rv2359(zur)	KBS_23: Rv0105c(rpmB1)|by|Rv2359(zur)	124367	124340	ACCTTATTGAAAATGATTGCCATTAAAC	PBS_14-125	124344	124354	TGATTGCCATT		28	11	11	14	24	28	14	24	1	11	0.14
KBS_23	:	Rv0105c(rpmB1)|by|Rv2359(zur)	KBS_23: Rv0105c(rpmB1)|by|Rv2359(zur)	124367	124340	ACCTTATTGAAAATGATTGCCATTAAAC	PBS_70-21	124335	124348	CCATTAAACTGCAC		28	14	9	20	28	28	20	33	1	9	2.2
KBS_24	:	Rv0106|by|Rv2359(zur)	KBS_24: Rv0106|by|Rv2359(zur)	124285	124312	AGCCTGTTGAAAATAGTTTTCGACAACC	PBS_76-5	124289	124309	TGTCGAAAACTATTTTCAACA		28	21	21	5	25	28	5	25	21	1	1e-07
KBS_25	:	Rv0280|by|Rv2359(zur)	KBS_25: Rv0280|by|Rv2359(zur)	339317	339344	GTGGTAATGAAAATCATGTTCATCAGTC	PBS_76-3	339321	339341	TAATGAAAATCATGTTCATCA		28	21	21	5	25	28	5	25	1	21	1e-07
KBS_25	:	Rv0280|by|Rv2359(zur)	KBS_25: Rv0280|by|Rv2359(zur)	339317	339344	GTGGTAATGAAAATCATGTTCATCAGTC	PBS_36-71	339336	339346	TCATCAGTCCT		28	11	9	20	28	28	20	30	1	9	2.2
KBS_25	:	Rv0280|by|Rv2359(zur)	KBS_25: Rv0280|by|Rv2359(zur)	339317	339344	GTGGTAATGAAAATCATGTTCATCAGTC	PBS_29-73	339318	339325	CATTACCA		28	8	8	2	9	28	2	9	8	1	8.5
KBS_26	:	Rv0282|by|Rv2359(zur)	KBS_26: Rv0282|by|Rv2359(zur)	341940	341967	TCCATAATGAAAATCATGTTCAGTAAGC	PBS_76-6	341944	341964	TAATGAAAATCATGTTCAGTA		28	21	21	5	25	28	5	25	1	21	1e-07
KBS_27	:	Rv2058c(rpmB2)|by|Rv2359(zur)	KBS_27: Rv2058c(rpmB2)|by|Rv2359(zur)	2315168	2315141	TCCTTATCGATAACAGTTTTCATTATTG	PBS_76-10	2315144	2315164	TATCGATAACAGTTTTCATTA		28	21	21	5	25	28	5	25	1	21	1e-07
KBS_27	:	Rv2058c(rpmB2)|by|Rv2359(zur)	KBS_27: Rv2058c(rpmB2)|by|Rv2359(zur)	2315168	2315141	TCCTTATCGATAACAGTTTTCATTATTG	PBS_20-111	2315152	2315162	ACTGTTATCGA		28	11	11	7	17	28	7	17	11	1	0.14
KBS_27	:	Rv2058c(rpmB2)|by|Rv2359(zur)	KBS_27: Rv2058c(rpmB2)|by|Rv2359(zur)	2315168	2315141	TCCTTATCGATAACAGTTTTCATTATTG	PBS_17-9	2315160	2315170	CCTCCTTATCG		28	11	9	1	9	28	-1	9	3	11	2.2
KBS_27	:	Rv2058c(rpmB2)|by|Rv2359(zur)	KBS_27: Rv2058c(rpmB2)|by|Rv2359(zur)	2315168	2315141	TCCTTATCGATAACAGTTTTCATTATTG	PBS_148-24	2315149	2315156	AAAACTGT		28	8	8	13	20	28	13	20	8	1	8.5
KBS_28	:	Rv2059|by|Rv2359(zur)	KBS_28: Rv2059|by|Rv2359(zur)	2315085	2315112	GGCTTATTGAAAATCATTTTCGACAACA	PBS_76-1	2315089	2315109	TATTGAAAATCATTTTCGACA		28	21	21	5	25	28	5	25	1	21	1e-07
KBS_28	:	Rv2059|by|Rv2359(zur)	KBS_28: Rv2059|by|Rv2359(zur)	2315085	2315112	GGCTTATTGAAAATCATTTTCGACAACA	PBS_79-65	2315088	2315098	TTATTGAAAAT		28	11	11	4	14	28	4	14	1	11	0.14
KBS_28	:	Rv2059|by|Rv2359(zur)	KBS_28: Rv2059|by|Rv2359(zur)	2315085	2315112	GGCTTATTGAAAATCATTTTCGACAACA	PBS_20-118	2315084	2315094	CGGCTTATTGA		28	11	10	1	10	28	0	10	2	11	0.55
KBS_28	:	Rv2059|by|Rv2359(zur)	KBS_28: Rv2059|by|Rv2359(zur)	2315085	2315112	GGCTTATTGAAAATCATTTTCGACAACA	PBS_7-147	2315104	2315113	TCGACAACAG		28	10	9	20	28	28	20	29	1	9	2.2
KBS_31	:	Rv2505c(fadD35)|by|Rv2506(fad35R)	KBS_31: Rv2505c(fadD35)|by|Rv2506(fad35R)	2821660	2821697	GTTAGTGACGATTAACCGAAGTGTCCAGCATGAGTCGT	PBS_156-28	2821683	2821696	TCCAGCATGAGTCG		38	14	14	24	37	38	24	37	1	14	0.002
KBS_31	:	Rv2505c(fadD35)|by|Rv2506(fad35R)	KBS_31: Rv2505c(fadD35)|by|Rv2506(fad35R)	2821660	2821697	GTTAGTGACGATTAACCGAAGTGTCCAGCATGAGTCGT	PBS_65-17	2821660	2821673	TAATCGTCACTAAC		38	14	14	1	14	38	1	14	14	1	0.002
KBS_32	:	Rv1846c(blaI)_Rv1847|by|Rv2711(ideR)	KBS_32: Rv1846c(blaI)_Rv1847|by|Rv2711(ideR)	2096750	2096732	ATAGGCAAGGCTGCCCTAA	PBS_3-101	2096734	2096747	GGCAAGGCTGCCCT		19	14	14	4	17	19	4	17	1	14	0.001
KBS_32	:	Rv1846c(blaI)_Rv1847|by|Rv2711(ideR)	KBS_32: Rv1846c(blaI)_Rv1847|by|Rv2711(ideR)	2096750	2096732	ATAGGCAAGGCTGCCCTAA	PBS_3-73	2096735	2096748	GGGCAGCCTTGCCT		19	14	14	3	16	19	3	16	14	1	0.001
KBS_33	:	Rv1876(bfrA)|by|Rv2711(ideR)	KBS_33: Rv1876(bfrA)|by|Rv2711(ideR)	2125115	2125133	TTAGTGGAGTCTAACCTAA	PBS_172-37	2125120	2125129	GGAGTCTAAC		19	10	10	6	15	19	6	15	1	10	0.29
KBS_34	:	Rv2122c(hisE)|by|Rv2711(ideR)	KBS_34: Rv2122c(hisE)|by|Rv2711(ideR)	2381039	2381021	CTAGGGTAGCCTAACCTAT	PBS_3-9	2381023	2381036	GGGTAGCCTAACCT		19	14	14	4	17	19	4	17	1	14	0.001
KBS_34	:	Rv2122c(hisE)|by|Rv2711(ideR)	KBS_34: Rv2122c(hisE)|by|Rv2711(ideR)	2381039	2381021	CTAGGGTAGCCTAACCTAT	PBS_3-2	2381024	2381037	GGTTAGGCTACCCT		19	14	14	3	16	19	3	16	14	1	0.001
KBS_34	:	Rv2122c(hisE)|by|Rv2711(ideR)	KBS_34: Rv2122c(hisE)|by|Rv2711(ideR)	2381039	2381021	CTAGGGTAGCCTAACCTAT	PBS_24-29	2381023	2381033	TAGCCTAACCT		19	11	11	7	17	19	7	17	1	11	0.073
KBS_34	:	Rv2122c(hisE)|by|Rv2711(ideR)	KBS_34: Rv2122c(hisE)|by|Rv2711(ideR)	2381039	2381021	CTAGGGTAGCCTAACCTAT	PBS_7-143	2381028	2381037	AGGGTAGCCT		19	10	10	3	12	19	3	12	1	10	0.29
KBS_34	:	Rv2122c(hisE)|by|Rv2711(ideR)	KBS_34: Rv2122c(hisE)|by|Rv2711(ideR)	2381039	2381021	CTAGGGTAGCCTAACCTAT	PBS_1-232	2381030	2381043	ATAACTAGGGTAGC		19	14	10	1	10	19	-3	10	5	14	0.29
KBS_34	:	Rv2122c(hisE)|by|Rv2711(ideR)	KBS_34: Rv2122c(hisE)|by|Rv2711(ideR)	2381039	2381021	CTAGGGTAGCCTAACCTAT	PBS_210-13	2381031	2381043	ATAACTAGGGTAG		19	13	9	1	9	19	-2	9	5	13	1.1
KBS_34	:	Rv2122c(hisE)|by|Rv2711(ideR)	KBS_34: Rv2122c(hisE)|by|Rv2711(ideR)	2381039	2381021	CTAGGGTAGCCTAACCTAT	PBS_131-10	2381031	2381038	CTACCCTA		19	8	8	2	9	19	2	9	8	1	4.5
KBS_36	:	Rv2386c(mbtI)|by|Rv2711(ideR)	KBS_36: Rv2386c(mbtI)|by|Rv2711(ideR)	2680030	2680012	GTAGGTTAGGCTACATTTA	PBS_3-87	2680014	2680027	GGTTAGGCTACATT		19	14	14	4	17	19	4	17	1	14	0.001
KBS_36	:	Rv2386c(mbtI)|by|Rv2711(ideR)	KBS_36: Rv2386c(mbtI)|by|Rv2711(ideR)	2680030	2680012	GTAGGTTAGGCTACATTTA	PBS_3-55	2680015	2680028	ATGTAGCCTAACCT		19	14	14	3	16	19	3	16	14	1	0.001
KBS_36	:	Rv2386c(mbtI)|by|Rv2711(ideR)	KBS_36: Rv2386c(mbtI)|by|Rv2711(ideR)	2680030	2680012	GTAGGTTAGGCTACATTTA	PBS_1-362	2680016	2680029	TAGGTTAGGCTACA		19	14	14	2	15	19	2	15	1	14	0.001
KBS_37	:	Rv3402c|by|Rv2711(ideR)	KBS_37: Rv3402c|by|Rv2711(ideR)	3822031	3822013	AGAGGTAAGGCTAACCTCA	PBS_248-4	3822008	3822029	AGGTAAGGCTAACCTCAAGTTC		19	22	17	3	19	19	3	24	1	17	2e-05
KBS_37	:	Rv3402c|by|Rv2711(ideR)	KBS_37: Rv3402c|by|Rv2711(ideR)	3822031	3822013	AGAGGTAAGGCTAACCTCA	PBS_3-4	3822015	3822028	GGTAAGGCTAACCT		19	14	14	4	17	19	4	17	1	14	0.001
KBS_40	:	Rv2594c(ruvC)|by|Rv2720(lexA)	KBS_40: Rv2594c(ruvC)|by|Rv2720(lexA)	2925424	2925401	CGTATCGAACGATTGTTCGGAAAT	PBS_21-7	2925404	2925421	ATCGAACGATTGTTCGGA		24	18	18	4	21	24	4	21	1	18	7e-06
KBS_40	:	Rv2594c(ruvC)|by|Rv2720(lexA)	KBS_40: Rv2594c(ruvC)|by|Rv2720(lexA)	2925424	2925401	CGTATCGAACGATTGTTCGGAAAT	PBS_1-188	2925416	2925429	TTCGATACGCTAGC		24	14	9	1	9	24	-4	9	9	1	1.7
KBS_40	:	Rv2594c(ruvC)|by|Rv2720(lexA)	KBS_40: Rv2594c(ruvC)|by|Rv2720(lexA)	2925424	2925401	CGTATCGAACGATTGTTCGGAAAT	PBS_28-5	2925417	2925427	TCGATACGCTA		24	11	8	1	8	24	-2	8	8	1	6.7
KBS_40	:	Rv2594c(ruvC)|by|Rv2720(lexA)	KBS_40: Rv2594c(ruvC)|by|Rv2720(lexA)	2925424	2925401	CGTATCGAACGATTGTTCGGAAAT	PBS_7-5	2925417	2925426	TCGATACGCT		24	10	8	1	8	24	-1	8	8	1	6.7
KBS_40	:	Rv2594c(ruvC)|by|Rv2720(lexA)	KBS_40: Rv2594c(ruvC)|by|Rv2720(lexA)	2925424	2925401	CGTATCGAACGATTGTTCGGAAAT	PBS_4-23	2925417	2925431	CCGCTAGCGTATCGA		24	15	8	1	8	24	-6	8	8	15	6.7
KBS_41	:	Rv2737c(recA)|by|Rv2720(lexA)	KBS_41: Rv2737c(recA)|by|Rv2720(lexA)	3051551	3051528	TGAATCGAACAGGTGTTCGGCTAC	PBS_21-16	3051531	3051548	ATCGAACAGGTGTTCGGC		24	18	18	4	21	24	4	21	1	18	7e-06
KBS_41	:	Rv2737c(recA)|by|Rv2720(lexA)	KBS_41: Rv2737c(recA)|by|Rv2720(lexA)	3051551	3051528	TGAATCGAACAGGTGTTCGGCTAC	PBS_32-39	3051543	3051553	CTTGAATCGAA		24	11	9	1	9	24	-1	9	3	11	1.7
KBS_41	:	Rv2737c(recA)|by|Rv2720(lexA)	KBS_41: Rv2737c(recA)|by|Rv2720(lexA)	3051551	3051528	TGAATCGAACAGGTGTTCGGCTAC	PBS_1-259	3051522	3051535	TCGGCTACTGTGGT		24	14	8	17	24	24	17	30	1	8	6.7
KBS_42	:	Rv2720(lexA)|by|Rv2720(lexA)a	KBS_42: Rv2720(lexA)|by|Rv2720(lexA)a	3031736	3031759	CCTGTCGAACACATGTTTGATTCT	PBS_21-15	3031739	3031756	ATCAAACATGTGTTCGAC		24	18	18	4	21	24	4	21	18	1	7e-06
KBS_43	:	Rv2720(lexA)|by|Rv2720(lexA)b	KBS_43: Rv2720(lexA)|by|Rv2720(lexA)b	3031560	3031583	GTAATCGCTCGCGTGTTCGACACT	PBS_1-268	3031554	3031567	GCGATTACCGTCTG		24	14	8	1	8	24	-5	8	8	1	6.7
KBS_45	:	Rv3596c(clpC1)|by|Rv2745c(clgR)	KBS_45: Rv3596c(clpC1)|by|Rv2745c(clgR)	4040900	4040941	CGAGCGGCCATCGGTTCGCCGCCAGCGAACGCGGCAAAGTAC	PBS_172-15	4040913	4040922	GGCGGCGAAC		42	10	10	14	23	42	14	23	10	1	0.59
KBS_46	:	Rv3065(mmr)|by|Rv3066	KBS_46: Rv3065(mmr)|by|Rv3066	3430333	3430362	CGAGCCTCCTTTGTGTACATTTGTACATGT	PBS_221-6	3430335	3430349	TACACAAAGGAGGCT		30	15	15	3	17	30	3	17	15	1	0.0006
KBS_47	:	Rv2031c(hspX)|by|Rv3133c(dosR)_distal	KBS_47: Rv2031c(hspX)|by|Rv3133c(dosR)_distal	2279071	2279052	ACAGGGTCAATGGTCCCCAA	PBS_51-6	2279053	2279069	TGGGGACCATTGACCCT		20	17	17	3	19	20	3	19	17	1	2e-05
KBS_47	:	Rv2031c(hspX)|by|Rv3133c(dosR)_distal	KBS_47: Rv2031c(hspX)|by|Rv3133c(dosR)_distal	2279071	2279052	ACAGGGTCAATGGTCCCCAA	PBS_149-16	2279053	2279064	CAATGGTCCCCA		20	12	12	8	19	20	8	19	1	12	0.02
KBS_48	:	Rv2031c(hspX)|by|Rv3133c(dosR)_proximal	KBS_48: Rv2031c(hspX)|by|Rv3133c(dosR)_proximal	2279014	2278995	TCGGGGACTTCTGTCCCTAG	PBS_51-7	2278997	2279013	CGGGGACTTCTGTCCCT		20	17	17	2	18	20	2	18	1	17	2e-05
KBS_48	:	Rv2031c(hspX)|by|Rv3133c(dosR)_proximal	KBS_48: Rv2031c(hspX)|by|Rv3133c(dosR)_proximal	2279014	2278995	TCGGGGACTTCTGTCCCTAG	PBS_149-9	2278996	2279007	CTTCTGTCCCTA		20	12	12	8	19	20	8	19	1	12	0.02
KBS_48	:	Rv2031c(hspX)|by|Rv3133c(dosR)_proximal	KBS_48: Rv2031c(hspX)|by|Rv3133c(dosR)_proximal	2279014	2278995	TCGGGGACTTCTGTCCCTAG	PBS_116-52	2278996	2279005	TAGGGACAGA		20	10	10	10	19	20	10	19	10	1	0.32
KBS_48	:	Rv2031c(hspX)|by|Rv3133c(dosR)_proximal	KBS_48: Rv2031c(hspX)|by|Rv3133c(dosR)_proximal	2279014	2278995	TCGGGGACTTCTGTCCCTAG	PBS_33-76	2278995	2279004	CTGTCCCTAG		20	10	10	11	20	20	11	20	1	10	0.32
KBS_49	:	Rv3290c(lat)|by|Rv3291c(lrpA)	KBS_49: Rv3290c(lat)|by|Rv3291c(lrpA)	3671849	3671827	CATAATTTTTCCAGCATAAATAT	PBS_80-25	3671829	3671839	CCAGCATAAAT		23	11	11	11	21	23	11	21	1	11	0.1
KBS_49	:	Rv3290c(lat)|by|Rv3291c(lrpA)	KBS_49: Rv3290c(lat)|by|Rv3291c(lrpA)	3671849	3671827	CATAATTTTTCCAGCATAAATAT	PBS_5-148	3671826	3671836	GCATAAATATC		23	11	10	14	23	23	14	24	1	10	0.4
KBS_49	:	Rv3290c(lat)|by|Rv3291c(lrpA)	KBS_49: Rv3290c(lat)|by|Rv3291c(lrpA)	3671849	3671827	CATAATTTTTCCAGCATAAATAT	PBS_132-19	3671820	3671834	ATAAATATCAATATT		23	15	8	16	23	23	16	30	1	8	6.3
KBS_49	:	Rv3290c(lat)|by|Rv3291c(lrpA)	KBS_49: Rv3290c(lat)|by|Rv3291c(lrpA)	3671849	3671827	CATAATTTTTCCAGCATAAATAT	PBS_108-49	3671836	3671843	TTTTCCAG		23	8	8	7	14	23	7	14	1	8	6.3
KBS_50	:	Rv0551c(fadD8)|by|Rv3574(kstR)	KBS_50: Rv0551c(fadD8)|by|Rv3574(kstR)	642820	642839	ACTAGAACGTGTTGCAATTT	PBS_248-24	642813	642834	TGGCAAGACTAGAACGTGTTGC		20	22	15	1	15	20	-6	15	8	22	0.0003
KBS_50	:	Rv0551c(fadD8)|by|Rv3574(kstR)	KBS_50: Rv0551c(fadD8)|by|Rv3574(kstR)	642820	642839	ACTAGAACGTGTTGCAATTT	PBS_11-28	642822	642836	TAGAACGTGTTGCAA		20	15	15	3	17	20	3	17	1	15	0.0003
KBS_50	:	Rv0551c(fadD8)|by|Rv3574(kstR)	KBS_50: Rv0551c(fadD8)|by|Rv3574(kstR)	642820	642839	ACTAGAACGTGTTGCAATTT	PBS_11-21	642821	642835	TGCAACACGTTCTAG		20	15	15	2	16	20	2	16	15	1	0.0003
KBS_50	:	Rv0551c(fadD8)|by|Rv3574(kstR)	KBS_50: Rv0551c(fadD8)|by|Rv3574(kstR)	642820	642839	ACTAGAACGTGTTGCAATTT	PBS_237-49	642821	642833	CTAGAACGTGTTG		20	13	13	2	14	20	2	14	1	13	0.005
KBS_50	:	Rv0551c(fadD8)|by|Rv3574(kstR)	KBS_50: Rv0551c(fadD8)|by|Rv3574(kstR)	642820	642839	ACTAGAACGTGTTGCAATTT	PBS_6-117	642825	642835	AACGTGTTGCA		20	11	11	6	16	20	6	16	1	11	0.08
KBS_50	:	Rv0551c(fadD8)|by|Rv3574(kstR)	KBS_50: Rv0551c(fadD8)|by|Rv3574(kstR)	642820	642839	ACTAGAACGTGTTGCAATTT	PBS_23-78	642831	642841	CCAAATTGCAA		20	11	9	12	20	20	12	22	11	3	1.3
KBS_50	:	Rv0551c(fadD8)|by|Rv3574(kstR)	KBS_50: Rv0551c(fadD8)|by|Rv3574(kstR)	642820	642839	ACTAGAACGTGTTGCAATTT	PBS_86-20	642814	642827	GGCAAGACTAGAAC		20	14	8	1	8	20	-5	8	7	14	4.9
KBS_50	:	Rv0551c(fadD8)|by|Rv3574(kstR)	KBS_50: Rv0551c(fadD8)|by|Rv3574(kstR)	642820	642839	ACTAGAACGTGTTGCAATTT	PBS_48-99	642823	642830	AGAACGTG		20	8	8	4	11	20	4	11	1	8	4.9
KBS_50	:	Rv0551c(fadD8)|by|Rv3574(kstR)	KBS_50: Rv0551c(fadD8)|by|Rv3574(kstR)	642820	642839	ACTAGAACGTGTTGCAATTT	PBS_24-77	642817	642827	AAGACTAGAAC		20	11	8	1	8	20	-2	8	4	11	4.9
KBS_50	:	Rv0551c(fadD8)|by|Rv3574(kstR)	KBS_50: Rv0551c(fadD8)|by|Rv3574(kstR)	642820	642839	ACTAGAACGTGTTGCAATTT	PBS_3-228	642814	642827	GGCAAGACTAGAAC		20	14	8	1	8	20	-5	8	7	14	4.9
KBS_51	:	Rv0940c|by|Rv3574(kstR)	KBS_51: Rv0940c|by|Rv3574(kstR)	1051496	1051515	ATTAGAACGTGTTCTAATTT	PBS_11-2	1051497	1051511	TAGAACACGTTCTAA		20	15	15	2	16	20	2	16	15	1	0.0003
KBS_51	:	Rv0940c|by|Rv3574(kstR)	KBS_51: Rv0940c|by|Rv3574(kstR)	1051496	1051515	ATTAGAACGTGTTCTAATTT	PBS_234-7	1051496	1051506	CACGTTCTAAT		20	11	11	1	11	20	1	11	11	1	0.08
KBS_52	:	Rv0953c_Rv0954|by|Rv3574(kstR)	KBS_52: Rv0953c_Rv0954|by|Rv3574(kstR)	1064970	1064989	ATTAGAACGTGTTCCACCTG	PBS_11-11	1064972	1064986	TAGAACGTGTTCCAC		20	15	15	3	17	20	3	17	1	15	0.0003
KBS_52	:	Rv0953c_Rv0954|by|Rv3574(kstR)	KBS_52: Rv0953c_Rv0954|by|Rv3574(kstR)	1064970	1064989	ATTAGAACGTGTTCCACCTG	PBS_11-4	1064971	1064985	TGGAACACGTTCTAA		20	15	15	2	16	20	2	16	15	1	0.0003
KBS_52	:	Rv0953c_Rv0954|by|Rv3574(kstR)	KBS_52: Rv0953c_Rv0954|by|Rv3574(kstR)	1064970	1064989	ATTAGAACGTGTTCCACCTG	PBS_24-100	1064974	1064984	GAACGTGTTCC		20	11	11	5	15	20	5	15	1	11	0.08
KBS_53	:	Rv1894c|by|Rv3574(kstR)	KBS_53: Rv1894c|by|Rv3574(kstR)	2141904	2141923	ACTGAAACGTGTTCTAGTTT	PBS_11-7	2141905	2141919	TAGAACACGTTTCAG		20	15	15	2	16	20	2	16	15	1	0.0003
KBS_53	:	Rv1894c|by|Rv3574(kstR)	KBS_53: Rv1894c|by|Rv3574(kstR)	2141904	2141923	ACTGAAACGTGTTCTAGTTT	PBS_80-40	2141907	2141917	GAAACGTGTTC		20	11	11	4	14	20	4	14	1	11	0.08
KBS_54	:	Rv3503c(fdxD)_Rv3504(fadE26)|by|Rv3574(kstR)	KBS_54: Rv3503c(fdxD)_Rv3504(fadE26)|by|Rv3574(kstR)	3922349	3922368	ACTAGAACGTGTTACAACCG	PBS_11-17	3922351	3922365	TAGAACGTGTTACAA		20	15	15	3	17	20	3	17	1	15	0.0003
KBS_54	:	Rv3503c(fdxD)_Rv3504(fadE26)|by|Rv3574(kstR)	KBS_54: Rv3503c(fdxD)_Rv3504(fadE26)|by|Rv3574(kstR)	3922349	3922368	ACTAGAACGTGTTACAACCG	PBS_11-13	3922350	3922364	TGTAACACGTTCTAG		20	15	15	2	16	20	2	16	15	1	0.0003
KBS_55	:	Rv3515c(fadD19)_Rv3516(echA19)|by|Rv3574(kstR)	KBS_55: Rv3515c(fadD19)_Rv3516(echA19)|by|Rv3574(kstR)	3952474	3952493	ACTAGAACGTGTTACATTTC	PBS_11-25	3952476	3952490	TAGAACGTGTTACAT		20	15	15	3	17	20	3	17	1	15	0.0003
KBS_55	:	Rv3515c(fadD19)_Rv3516(echA19)|by|Rv3574(kstR)	KBS_55: Rv3515c(fadD19)_Rv3516(echA19)|by|Rv3574(kstR)	3952474	3952493	ACTAGAACGTGTTACATTTC	PBS_11-12	3952475	3952489	TGTAACACGTTCTAG		20	15	15	2	16	20	2	16	15	1	0.0003
KBS_55	:	Rv3515c(fadD19)_Rv3516(echA19)|by|Rv3574(kstR)	KBS_55: Rv3515c(fadD19)_Rv3516(echA19)|by|Rv3574(kstR)	3952474	3952493	ACTAGAACGTGTTACATTTC	PBS_3-249	3952483	3952496	TGTTACATTTCTTG		20	14	11	10	20	20	10	23	1	11	0.08
KBS_56	:	Rv3520c|by|Rv3574(kstR)	KBS_56: Rv3520c|by|Rv3574(kstR)	3957402	3957421	GTTAGAACCTGTTCTACTCG	PBS_11-20	3957404	3957418	TAGAACCTGTTCTAC		20	15	15	3	17	20	3	17	1	15	0.0003
KBS_56	:	Rv3520c|by|Rv3574(kstR)	KBS_56: Rv3520c|by|Rv3574(kstR)	3957402	3957421	GTTAGAACCTGTTCTACTCG	PBS_11-14	3957403	3957417	TAGAACAGGTTCTAA		20	15	15	2	16	20	2	16	15	1	0.0003
KBS_56	:	Rv3520c|by|Rv3574(kstR)	KBS_56: Rv3520c|by|Rv3574(kstR)	3957402	3957421	GTTAGAACCTGTTCTACTCG	PBS_106-21	3957409	3957422	TCGAGTAGAACAGG		20	14	13	8	20	20	8	21	14	2	0.005
KBS_57	:	Rv3531c|by|Rv3574(kstR)	KBS_57: Rv3531c|by|Rv3574(kstR)	3968954	3968973	ACTAGAACGTGTTCCTGTTT	PBS_11-23	3968956	3968970	TAGAACGTGTTCCTG		20	15	15	3	17	20	3	17	1	15	0.0003
KBS_57	:	Rv3531c|by|Rv3574(kstR)	KBS_57: Rv3531c|by|Rv3574(kstR)	3968954	3968973	ACTAGAACGTGTTCCTGTTT	PBS_11-19	3968955	3968969	AGGAACACGTTCTAG		20	15	15	2	16	20	2	16	15	1	0.0003
KBS_58	:	Rv3545c(cyp125)_Rv3546(fadA5)|by|Rv3574(kstR)	KBS_58: Rv3545c(cyp125)_Rv3546(fadA5)|by|Rv3574(kstR)	3985531	3985550	AATGAAACGTGTTCTAGCCT	PBS_11-24	3985533	3985547	TGAAACGTGTTCTAG		20	15	15	3	17	20	3	17	1	15	0.0003
KBS_58	:	Rv3545c(cyp125)_Rv3546(fadA5)|by|Rv3574(kstR)	KBS_58: Rv3545c(cyp125)_Rv3546(fadA5)|by|Rv3574(kstR)	3985531	3985550	AATGAAACGTGTTCTAGCCT	PBS_11-18	3985532	3985546	TAGAACACGTTTCAT		20	15	15	2	16	20	2	16	15	1	0.0003
KBS_59	:	Rv3573c(fadE34)_Rv3574(kstR)|by|Rv3574(kstR)	KBS_59: Rv3573c(fadE34)_Rv3574(kstR)|by|Rv3574(kstR)	4016264	4016283	ACTAGAACGTGTTCTAATAG	PBS_11-3	4016266	4016280	TAGAACGTGTTCTAA		20	15	15	3	17	20	3	17	1	15	0.0003
KBS_59	:	Rv3573c(fadE34)_Rv3574(kstR)|by|Rv3574(kstR)	KBS_59: Rv3573c(fadE34)_Rv3574(kstR)|by|Rv3574(kstR)	4016264	4016283	ACTAGAACGTGTTCTAATAG	PBS_11-1	4016265	4016279	TAGAACACGTTCTAG		20	15	15	2	16	20	2	16	15	1	0.0003
KBS_60	:	Rv3570c(hsaA)_Rv3571(kshB)|by|Rv3574(kstR)a	KBS_60: Rv3570c(hsaA)_Rv3571(kshB)|by|Rv3574(kstR)a	4012308	4012327	ACTAGAACACGTTCCGATTT	PBS_11-27	4012310	4012324	TAGAACACGTTCCGA		20	15	15	3	17	20	3	17	1	15	0.0003
KBS_61	:	Rv3570c(hsaA)_Rv3571(kshB)|by|Rv3574(kstR)b	KBS_61: Rv3570c(hsaA)_Rv3571(kshB)|by|Rv3574(kstR)b	4012376	4012395	TCTGTAACATGTTCTAGTTA	PBS_11-10	4012378	4012392	TGTAACATGTTCTAG		20	15	15	3	17	20	3	17	1	15	0.0003
KBS_61	:	Rv3570c(hsaA)_Rv3571(kshB)|by|Rv3574(kstR)b	KBS_61: Rv3570c(hsaA)_Rv3571(kshB)|by|Rv3574(kstR)b	4012376	4012395	TCTGTAACATGTTCTAGTTA	PBS_11-6	4012377	4012391	TAGAACATGTTACAG		20	15	15	2	16	20	2	16	15	1	0.0003
KBS_63	:	Rv0884c(serC)|by|Rv3676(crp)	KBS_63: Rv0884c(serC)|by|Rv3676(crp)	982627	982646	AGTGTGAACAAGCTCACATG	PBS_227-26	982636	982646	CATGTGAGCTT		20	11	11	10	20	20	10	20	11	1	0.08
KBS_66	:	Rv3765c(tcrX)_Rv3766|by|Rv3765c(tcrX)	KBS_66: Rv3765c(tcrX)_Rv3766|by|Rv3765c(tcrX)	4211882	4211827	TTCATAGCGCGCACATAGGATCCGCATGGCGTCTGCTCAGCCGTGTGCGGATACTT	PBS_47-68	4211858	4211871	CACATAGGATCCGC		56	14	14	12	25	56	12	25	1	14	0.003
KBS_67	:	Rv3854c(ethA)|by|Rv3855(ethR)	KBS_67: Rv3854c(ethA)|by|Rv3855(ethR)	4327478	4327532	CCACGCTATCAACGTAATGTCGAGGCCGTCAACGAGATGTCGACACTATCGACAC	PBS_46-72	4327487	4327496	CAACGTAATG		55	10	10	10	19	55	10	19	1	10	0.82
KBS_67	:	Rv3854c(ethA)|by|Rv3855(ethR)	KBS_67: Rv3854c(ethA)|by|Rv3855(ethR)	4327478	4327532	CCACGCTATCAACGTAATGTCGAGGCCGTCAACGAGATGTCGACACTATCGACAC	PBS_33-20	4327523	4327532	CTATCGACAC		55	10	10	46	55	55	46	55	1	10	0.82
